# Supplementary material for: Multi‐Tissue Genetic Regulation of RNA Editing in Pigs
Source: Adv Sci (Weinh). 2026 Jan 18;13(17):e18238. doi: 10.1002/advs.202518238 (PMC13042972; doi:10.1002/advs.202518238)
Supplement: Supplementary file 2 — Supporting File 2: advs73841‐sup‐0002‐TableS1‐S16.xlsx. [file ADVS-13-e18238-s001.xlsx]

## Sheet: Table Summary
Table name	Description
Supplementary Table 1	List of editing sites across the 34 tissues in the pig.
Supplementary Table 2	List of RNA editing distributions in the genome.
Supplementary Table 3	List of tissue-specific RNA editing.
Supplementary Table 4	List of 10 modules co-editing sites.
Supplementary Table 5	List of edQTL across the 34 tissues in the pig.
Supplementary Table 6	List of ASED sites across the 34 tissues.
Supplementary Table 7	List of type-specific edQTLs.
Supplementary Table 8	List of tissue-specificity edQTLs.
Supplementary Table 9	Enrichment list of edQTLs/eQTLs/sQTLa in GWAS signals.
Supplementary Table 10	List of colocalization events (GWAS × edSites).
Supplementary Table 11	Colocalization of edQTLs, eQTLs, and sQTLs with GWAS signals at the same GWAS loci.
Supplementary Table 12	eQTLs/sQTLs and edQTLs regulate the same or different genes
Supplementary Table 13	Description of edGene for colocalized edQTL
Supplementary Table 14	Summary conserved editing in human and pigs
Supplementary Table 15	Enrichment of GWAS human traits in conserved edQTL Genes
Supplementary Table 16	Detailed information of GWAS summary statistics for 46 traits in pigs.

## Sheet: Supplementary Table 1
Table S1. List of editing sites across the 34 tissues in the pig.
editing site	tissue	Ref-Editing
1_39737	Adipose	AG
1_39738	Adipose	CA
1_39740	Adipose	CT
1_123413	Adipose	CT
1_125767	Adipose	AG
1_127378	Adipose	AG
1_174560	Adipose	CT
1_399218	Adipose	AG
1_513359	Adipose	AG
1_527703	Adipose	AG
1_528316	Adipose	CT
1_529892	Adipose	CT
1_531459	Adipose	CT
1_533398	Adipose	CT
1_534071	Adipose	AG
1_534116	Adipose	CT
1_534118	Adipose	AG
1_534123	Adipose	AG
1_534849	Adipose	TA
1_538881	Adipose	GC
1_577229	Adipose	AG
1_789656	Adipose	AC
1_790185	Adipose	AG
1_790186	Adipose	AG
1_790194	Adipose	AG
1_790366	Adipose	CT
1_793651	Adipose	AG
1_793659	Adipose	AG
1_794503	Adipose	AG
1_794535	Adipose	AG
1_794536	Adipose	AG
1_794544	Adipose	AG
1_795132	Adipose	TG
1_796986	Adipose	CA
1_801936	Adipose	GT
1_801939	Adipose	TG
1_802680	Adipose	GC
1_854558	Adipose	CA
1_871185	Adipose	AC
1_873460	Adipose	CT
1_1193887	Adipose	CT
1_1194240	Adipose	AG
1_1194256	Adipose	CT
1_1422642	Adipose	CT
1_1554603	Adipose	AG
1_1570050	Adipose	CT
1_1580686	Adipose	CT
1_1580691	Adipose	GT
1_1612795	Adipose	CT
1_1612798	Adipose	AG
1_1708917	Adipose	AC
1_1709434	Adipose	CG
1_1946497	Adipose	AC
1_1946795	Adipose	CA
1_1947577	Adipose	GT
1_1947579	Adipose	CT
1_1955634	Adipose	AG
1_2093932	Adipose	CG
1_2527177	Adipose	AG
1_2527220	Adipose	AG
1_2527250	Adipose	AG
1_2527253	Adipose	AG
1_2528218	Adipose	CT
1_2528281	Adipose	AG
1_2528372	Adipose	AG
1_2528373	Adipose	AG
1_2541957	Adipose	GC
1_2543251	Adipose	CT
1_2543253	Adipose	TC
1_2543254	Adipose	TA
1_2544451	Adipose	AG
1_2547999	Adipose	CT
1_2550860	Adipose	CT
1_2550975	Adipose	AG
1_2552152	Adipose	CG
1_2552858	Adipose	CT
1_2582360	Adipose	AG
1_2582607	Adipose	CT
1_2587863	Adipose	AT
1_2593481	Adipose	AG
1_3393723	Adipose	AG
1_4323747	Adipose	AC
1_4324299	Adipose	CT
1_4324873	Adipose	CT
1_4324921	Adipose	CT
1_4324927	Adipose	GC
1_4325860	Adipose	AG
1_4326900	Adipose	AG
1_4737241	Adipose	AG
1_4740764	Adipose	AG
1_4744002	Adipose	AG
1_4758158	Adipose	GC
1_4769242	Adipose	AG
1_4769246	Adipose	AG
1_4796613	Adipose	AG
1_4853778	Adipose	AG
1_4854590	Adipose	AG
1_4854661	Adipose	AG
1_4854672	Adipose	AG
1_4863874	Adipose	AG
1_4883667	Adipose	AG
1_4883681	Adipose	CT
1_6731296	Adipose	AG
1_6891711	Adipose	AG
1_6915004	Adipose	CT
1_7111036	Adipose	AG
1_7111043	Adipose	AG
1_7111779	Adipose	CT
1_7368548	Adipose	CT
1_7368941	Adipose	CT
1_7377387	Adipose	AG
1_7377392	Adipose	AC
1_7380295	Adipose	AG
1_7380319	Adipose	AG
1_7380822	Adipose	AG
1_7380826	Adipose	AG
1_7380838	Adipose	AG
1_7584337	Adipose	AG
1_7584455	Adipose	AG
1_7593992	Adipose	AG
1_7594516	Adipose	CT
1_7596694	Adipose	AG
1_7596696	Adipose	AG
1_7596760	Adipose	AG
1_7596763	Adipose	AG
1_7596771	Adipose	AG
1_7596772	Adipose	AG
1_7596781	Adipose	AG
1_7596789	Adipose	AG
1_7597382	Adipose	AG
1_7597846	Adipose	AG
1_7597883	Adipose	AG
1_7597891	Adipose	AG
1_7597892	Adipose	AG
1_7597959	Adipose	AG
1_7598043	Adipose	CA
1_7599212	Adipose	AG
1_7599265	Adipose	CT
1_7600105	Adipose	GT
1_7625581	Adipose	AG
1_7625631	Adipose	AG
1_7627292	Adipose	CT
1_7653690	Adipose	AG
1_7653702	Adipose	AG
1_7653786	Adipose	AG
1_7653842	Adipose	AG
1_7654169	Adipose	AG
1_7654217	Adipose	AG
1_7654284	Adipose	AG
1_7656651	Adipose	AG
1_7658238	Adipose	AG
1_7658320	Adipose	AG
1_7686944	Adipose	AT
1_7687458	Adipose	CG
1_7689842	Adipose	AT
1_7691696	Adipose	TG
1_7692519	Adipose	AG
1_8045818	Adipose	CT
1_8048187	Adipose	CT
1_8446393	Adipose	AG
1_8565822	Adipose	CA
1_8565823	Adipose	CT
1_8567869	Adipose	AG
1_8586475	Adipose	CT
1_8654136	Adipose	CT
1_8654137	Adipose	AG
1_8654581	Adipose	AG
1_8823970	Adipose	AG
1_8823973	Adipose	CT
1_8824479	Adipose	CT
1_8906395	Adipose	AG
1_8933491	Adipose	AG
1_8994946	Adipose	CT
1_9001481	Adipose	CT
1_9014506	Adipose	CT
1_9014589	Adipose	CT
1_9015325	Adipose	CT
1_9015895	Adipose	CT
1_9016348	Adipose	AG
1_9016349	Adipose	AG
1_9016508	Adipose	CT
1_9131051	Adipose	AG
1_9134084	Adipose	CG
1_9140462	Adipose	CT
1_9143923	Adipose	CT
1_9143939	Adipose	CT
1_9150098	Adipose	CT
1_9151406	Adipose	CT
1_9152057	Adipose	AT
1_9160130	Adipose	AG
1_9160221	Adipose	AG
1_9351511	Adipose	CT
1_9351530	Adipose	CT
1_9679497	Adipose	AG
1_9718187	Adipose	AG
1_9718198	Adipose	CT
1_9718206	Adipose	AG
1_9850357	Adipose	AG
1_10044165	Adipose	AG
1_10045300	Adipose	AG
1_10051869	Adipose	AG
1_10052365	Adipose	AG
1_10052379	Adipose	AG
1_10161106	Adipose	AG
1_10161131	Adipose	AG
1_11649740	Adipose	AG
1_11649747	Adipose	AG
1_11650100	Adipose	AG
1_11650101	Adipose	AG
1_11650105	Adipose	AG
1_11694128	Adipose	CT
1_12124907	Adipose	CT
1_13449995	Adipose	AG
1_13450004	Adipose	AG
1_13450057	Adipose	AG
1_13452558	Adipose	AG
1_13452566	Adipose	AG
1_13652738	Adipose	AG
1_13652764	Adipose	AG
1_13653267	Adipose	AG
1_13653271	Adipose	AG
1_14040159	Adipose	AG
1_14795705	Adipose	AG
1_14854945	Adipose	AG
1_14855907	Adipose	AG
1_14856483	Adipose	CT
1_14858008	Adipose	AG
1_14858127	Adipose	AG
1_14858441	Adipose	AG
1_14858454	Adipose	AG
1_14904214	Adipose	CT
1_14905120	Adipose	CT
1_14906109	Adipose	AG
1_14906231	Adipose	AG
1_14906380	Adipose	CA
1_14906957	Adipose	CT
1_14908106	Adipose	CA
1_15264095	Adipose	AG
1_15342713	Adipose	AG
1_15342721	Adipose	CT
1_15343536	Adipose	CT
1_15343647	Adipose	CT
1_15343942	Adipose	CA
1_15344117	Adipose	CT
1_15344597	Adipose	AG
1_15345399	Adipose	CT
1_16197565	Adipose	AG
1_16204884	Adipose	CT
1_16204886	Adipose	CA
1_16205343	Adipose	AC
1_16206044	Adipose	AG
1_16206080	Adipose	AG
1_16206086	Adipose	AG
1_16206104	Adipose	AG
1_16206117	Adipose	AG
1_16206127	Adipose	AG
1_16206134	Adipose	AG
1_16206135	Adipose	AG
1_16206161	Adipose	AG
1_16206820	Adipose	AG
1_16207798	Adipose	AG
1_16207834	Adipose	AG
1_16220981	Adipose	AG
1_16230840	Adipose	AG
1_16230860	Adipose	AG
1_16230880	Adipose	AG
1_16230934	Adipose	AG
1_16233928	Adipose	AG
1_16265851	Adipose	AG
1_16265858	Adipose	AG
1_16266652	Adipose	AG
1_16266658	Adipose	AG
1_16266660	Adipose	AG
1_16266665	Adipose	AG
1_16266716	Adipose	AG
1_16267006	Adipose	AG
1_16267048	Adipose	AG
1_16318122	Adipose	AG
1_16318179	Adipose	AG
1_16318217	Adipose	AG
1_16318415	Adipose	AG
1_16318416	Adipose	AG
1_16318418	Adipose	AG
1_16318422	Adipose	AG
1_16318434	Adipose	AG
1_16318441	Adipose	AG
1_16318460	Adipose	AG
1_16318497	Adipose	AG
1_16318537	Adipose	AG
1_16318732	Adipose	CT
1_16335565	Adipose	AG
1_16361473	Adipose	AG
1_16361740	Adipose	AG
1_16361887	Adipose	GA
1_16362104	Adipose	AG
1_16362180	Adipose	CG
1_16444585	Adipose	AG
1_16445952	Adipose	CT
1_16445972	Adipose	AG
1_16445977	Adipose	AG
1_16445982	Adipose	AG
1_16445994	Adipose	AG
1_16842035	Adipose	AG
1_17308189	Adipose	CT
1_17308190	Adipose	CT
1_17308192	Adipose	CT
1_17511616	Adipose	CT
1_18346404	Adipose	AG
1_19073173	Adipose	AG
1_19696356	Adipose	AG
1_19771429	Adipose	AG
1_19772666	Adipose	CT
1_20517048	Adipose	AG
1_20517050	Adipose	CT
1_20518095	Adipose	CA
1_20519261	Adipose	AG
1_20519268	Adipose	AG
1_20519269	Adipose	AG
1_20519325	Adipose	AG
1_20519383	Adipose	AG
1_20545465	Adipose	AG
1_20545475	Adipose	AG
1_20545497	Adipose	AG
1_20545498	Adipose	AG
1_20545502	Adipose	AG
1_20545531	Adipose	AG
1_20545541	Adipose	AG
1_20545576	Adipose	AG
1_20545609	Adipose	AG
1_20727457	Adipose	AT
1_20878594	Adipose	AG
1_20880276	Adipose	AG
1_20890562	Adipose	AG
1_21042413	Adipose	AG
1_21332047	Adipose	CT
1_21439679	Adipose	CT
1_21439681	Adipose	AG
1_21439750	Adipose	CT
1_21439784	Adipose	CT
1_21440234	Adipose	AG
1_21440364	Adipose	AG
1_21441071	Adipose	CT
1_21441283	Adipose	AG
1_21441491	Adipose	CT
1_21441505	Adipose	CT
1_21441506	Adipose	CT
1_21442144	Adipose	CT
1_21443780	Adipose	AG
1_21444706	Adipose	AG
1_21444710	Adipose	AG
1_21444714	Adipose	AG
1_21445161	Adipose	CT
1_21745073	Adipose	AG
1_21745075	Adipose	AG
1_21750802	Adipose	AG
1_21769356	Adipose	AG
1_21769361	Adipose	AG
1_21769362	Adipose	AG
1_21769386	Adipose	AG
1_21769405	Adipose	AG
1_21769413	Adipose	AG
1_21769417	Adipose	AG
1_21769418	Adipose	AG
1_21769460	Adipose	AG
1_21771639	Adipose	AG
1_21771648	Adipose	AG
1_21771652	Adipose	AG
1_21772169	Adipose	AG
1_21772173	Adipose	AG
1_21772174	Adipose	AG
1_21772340	Adipose	AG
1_21772341	Adipose	AG
1_22272780	Adipose	AG
1_22321446	Adipose	AG
1_22322456	Adipose	AG
1_22866997	Adipose	AG
1_25648714	Adipose	AG
1_25649453	Adipose	AG
1_25649459	Adipose	AG
1_25649537	Adipose	AG
1_25649544	Adipose	AG
1_25649561	Adipose	AG
1_25986748	Adipose	CT
1_25987082	Adipose	AC
1_26003544	Adipose	AG
1_26003570	Adipose	AG
1_26003653	Adipose	AG
1_26003670	Adipose	AG
1_26474528	Adipose	CT
1_27057997	Adipose	CT
1_27058130	Adipose	AG
1_27058717	Adipose	CT
1_27059633	Adipose	AG
1_27059639	Adipose	AG
1_27059644	Adipose	AG
1_27060570	Adipose	AG
1_27060691	Adipose	AG
1_27060831	Adipose	AG
1_27258032	Adipose	AG
1_27769445	Adipose	AG
1_27902950	Adipose	AT
1_27902955	Adipose	CT
1_27958358	Adipose	CT
1_29752034	Adipose	AG
1_29772782	Adipose	AG
1_29772859	Adipose	AG
1_29773112	Adipose	AG
1_29773113	Adipose	AG
1_30921266	Adipose	AG
1_30934013	Adipose	TA
1_30954049	Adipose	AG
1_30954075	Adipose	AG
1_30954089	Adipose	AG
1_30954113	Adipose	AG
1_30954127	Adipose	AG
1_30954324	Adipose	AG
1_30954326	Adipose	CT
1_30955265	Adipose	CT
1_30955794	Adipose	AG
1_30955806	Adipose	AG
1_30955811	Adipose	AG
1_30955820	Adipose	AG
1_30955825	Adipose	AG
1_30955831	Adipose	AG
1_30955843	Adipose	AG
1_30955848	Adipose	AG
1_30955907	Adipose	AG
1_30955920	Adipose	AG
1_30955921	Adipose	AG
1_30955983	Adipose	AG
1_30956419	Adipose	AG
1_31676221	Adipose	CT
1_31676222	Adipose	AG
1_31737637	Adipose	CT
1_31739253	Adipose	AG
1_31739262	Adipose	AG
1_31740112	Adipose	AG
1_32001146	Adipose	AG
1_32589328	Adipose	TA
1_32591022	Adipose	CA
1_32591332	Adipose	CT
1_32594366	Adipose	AG
1_32595885	Adipose	AG
1_32595888	Adipose	AG
1_32595926	Adipose	AG
1_32597409	Adipose	AG
1_32597411	Adipose	AG
1_32597422	Adipose	AG
1_32597434	Adipose	AG
1_32597439	Adipose	AG
1_32597464	Adipose	AG
1_32597488	Adipose	AG
1_32597493	Adipose	AG
1_32597501	Adipose	AG
1_32597502	Adipose	AG
1_32597514	Adipose	AG
1_32625941	Adipose	AG
1_32629642	Adipose	CT
1_32630617	Adipose	TG
1_32630619	Adipose	AG
1_33835695	Adipose	CT
1_33835696	Adipose	AG
1_33836207	Adipose	AG
1_33836758	Adipose	TG
1_33838238	Adipose	GC
1_33838720	Adipose	TG
1_33838836	Adipose	GT
1_33838838	Adipose	AG
1_33839334	Adipose	CA
1_33839335	Adipose	AC
1_33839587	Adipose	AG
1_33839588	Adipose	CT
1_33839605	Adipose	AC
1_33839606	Adipose	CA
1_34071682	Adipose	CT
1_34072891	Adipose	CT
1_34292298	Adipose	AG
1_34292299	Adipose	AG
1_34292311	Adipose	AG
1_34292324	Adipose	AG
1_34292332	Adipose	AG
1_34292365	Adipose	AG
1_34348448	Adipose	AG
1_34349086	Adipose	AG
1_34349188	Adipose	AG
1_35757015	Adipose	AG
1_35757017	Adipose	TA
1_35768307	Adipose	TA
1_35774200	Adipose	AG
1_35775407	Adipose	CT
1_35775467	Adipose	AG
1_35775474	Adipose	AG
1_35775551	Adipose	AG
1_35775600	Adipose	AG
1_35775601	Adipose	AG
1_35775648	Adipose	AG
1_35779112	Adipose	AG
1_35780733	Adipose	AG
1_35780740	Adipose	AG
1_35780829	Adipose	AG
1_35780862	Adipose	AG
1_35780924	Adipose	AG
1_35781408	Adipose	AG
1_35781414	Adipose	AG
1_35781415	Adipose	AG
1_35781475	Adipose	AG
1_35781476	Adipose	AG
1_35781495	Adipose	AG
1_35781506	Adipose	AG
1_35781568	Adipose	AG
1_35781574	Adipose	AG
1_35781575	Adipose	AG
1_35892638	Adipose	AG
1_35895010	Adipose	AG
1_35898392	Adipose	AG
1_35898414	Adipose	AG
1_35898498	Adipose	AG
1_35899546	Adipose	CT
1_35899571	Adipose	AG
1_35899619	Adipose	AG
1_35899628	Adipose	AG
1_35900592	Adipose	AG
1_35900593	Adipose	AG
1_35900600	Adipose	AG
1_35900623	Adipose	AG
1_35900631	Adipose	AG
1_35900638	Adipose	AG
1_35900644	Adipose	AG
1_35900657	Adipose	AG
1_35900706	Adipose	AG
1_35900750	Adipose	CT
1_35900763	Adipose	CT
1_35907108	Adipose	AG
1_35908887	Adipose	AG
1_35908903	Adipose	AG
1_35908911	Adipose	AG
1_35908922	Adipose	AG
1_35908940	Adipose	AG
1_35908952	Adipose	AG
1_35908960	Adipose	AG
1_35908961	Adipose	AG
1_35908962	Adipose	AG
1_35908977	Adipose	AG
1_35908991	Adipose	AG
1_35909002	Adipose	AG
1_35909009	Adipose	AG
1_35909014	Adipose	AG
1_35909020	Adipose	AG
1_35909023	Adipose	AG
1_35909041	Adipose	AG
1_35909050	Adipose	AG
1_35909055	Adipose	AG
1_35909061	Adipose	AG
1_35909070	Adipose	AG
1_35909074	Adipose	AG
1_35909087	Adipose	AG
1_36686539	Adipose	GT
1_36942057	Adipose	AG
1_36942494	Adipose	AG
1_37008563	Adipose	AG
1_37008592	Adipose	AG
1_37008680	Adipose	AG
1_37008693	Adipose	AG
1_37008697	Adipose	AG
1_37008700	Adipose	AG
1_37008701	Adipose	AG
1_37008710	Adipose	AG
1_37008714	Adipose	AG
1_37008744	Adipose	AG
1_37008762	Adipose	AG
1_37008774	Adipose	AG
1_37008775	Adipose	AG
1_37008776	Adipose	AG
1_37008781	Adipose	AG
1_37008786	Adipose	AG
1_37008788	Adipose	AG
1_37008791	Adipose	AG
1_37008793	Adipose	AG
1_37008806	Adipose	AG
1_37008828	Adipose	AG
1_37008839	Adipose	AG
1_37008884	Adipose	AG
1_37008888	Adipose	AG
1_37008890	Adipose	AG
1_37008907	Adipose	AG
1_37009622	Adipose	CT
1_37786209	Adipose	AG
1_37788469	Adipose	CT
1_37788470	Adipose	GT
1_37788472	Adipose	CT
1_39848945	Adipose	AG
1_39848946	Adipose	AG
1_39848954	Adipose	AG
1_39849061	Adipose	AG
1_39849065	Adipose	AG
1_39849072	Adipose	AG
1_39849084	Adipose	AG
1_39849096	Adipose	CT
1_39849099	Adipose	CT
1_39850422	Adipose	CT
1_39850456	Adipose	CT
1_39850975	Adipose	CT
1_39856365	Adipose	GT
1_39856366	Adipose	AG
1_40099491	Adipose	AG
1_40099492	Adipose	GC
1_40136878	Adipose	AG
1_40988853	Adipose	GC
1_41264566	Adipose	AG
1_41265040	Adipose	CT
1_41265591	Adipose	CT
1_41265730	Adipose	AG
1_41265793	Adipose	AG
1_43264951	Adipose	AG
1_43264952	Adipose	GA
1_43265567	Adipose	CT
1_43266224	Adipose	AG
1_43266575	Adipose	CT
1_43450017	Adipose	GT
1_43450019	Adipose	AG
1_43450020	Adipose	AG
1_43454753	Adipose	GT
1_43454755	Adipose	CA
1_43454757	Adipose	CT
1_43559665	Adipose	CT
1_43559758	Adipose	CT
1_43562199	Adipose	CT
1_44285230	Adipose	CT
1_44302599	Adipose	CT
1_44302601	Adipose	CT
1_44302603	Adipose	AG
1_44899584	Adipose	CT
1_44942522	Adipose	CT
1_45293179	Adipose	CT
1_45296627	Adipose	AG
1_50189170	Adipose	CT
1_50189184	Adipose	AG
1_50189267	Adipose	AG
1_50189316	Adipose	AG
1_50737312	Adipose	AG
1_50737314	Adipose	AG
1_50737318	Adipose	AG
1_50737370	Adipose	AG
1_50737371	Adipose	AG
1_50737396	Adipose	AG
1_50737428	Adipose	AG
1_50737452	Adipose	AG
1_50737473	Adipose	AG
1_51362515	Adipose	AG
1_51362516	Adipose	AG
1_51362804	Adipose	AG
1_51362860	Adipose	AG
1_51362864	Adipose	AG
1_51362865	Adipose	AG
1_51362878	Adipose	AG
1_51362913	Adipose	AG
1_51362914	Adipose	AG
1_51362928	Adipose	AG
1_51362954	Adipose	AG
1_51362965	Adipose	AG
1_51362966	Adipose	AG
1_51362967	Adipose	AG
1_51362974	Adipose	AG
1_51362979	Adipose	AG
1_51362991	Adipose	AG
1_51364094	Adipose	AG
1_51364244	Adipose	CT
1_51365321	Adipose	AG
1_51365337	Adipose	AG
1_51365400	Adipose	AG
1_51365410	Adipose	AG
1_51369794	Adipose	CT
1_51409628	Adipose	AG
1_51410810	Adipose	AG
1_51410812	Adipose	AG
1_51412376	Adipose	AG
1_51412438	Adipose	AG
1_51412456	Adipose	AG
1_51412659	Adipose	CT
1_51412664	Adipose	CT
1_54494785	Adipose	AG
1_54494786	Adipose	AG
1_54494799	Adipose	AG
1_54495337	Adipose	AG
1_54495343	Adipose	AG
1_54495344	Adipose	AG
1_54495391	Adipose	AG
1_54495409	Adipose	AG
1_54495417	Adipose	AG
1_54497423	Adipose	AG
1_54497431	Adipose	AG
1_54497588	Adipose	AG
1_54497724	Adipose	AG
1_54497740	Adipose	AG
1_54499436	Adipose	AG
1_54499450	Adipose	AG
1_54597704	Adipose	AC
1_54627910	Adipose	AG
1_54627931	Adipose	AG
1_54627932	Adipose	AG
1_54628023	Adipose	AG
1_54628034	Adipose	AG
1_54628068	Adipose	AG
1_54628101	Adipose	AG
1_54628108	Adipose	AG
1_54628111	Adipose	AG
1_54628375	Adipose	AG
1_54628390	Adipose	AG
1_54628430	Adipose	AG
1_54628440	Adipose	AG
1_54628456	Adipose	AG
1_54628458	Adipose	AG
1_54628465	Adipose	AG
1_54628466	Adipose	AG
1_54628478	Adipose	AG
1_54628497	Adipose	AG
1_54628707	Adipose	AG
1_54628708	Adipose	AG
1_54628721	Adipose	AG
1_54628733	Adipose	AG
1_54628737	Adipose	AG
1_54628782	Adipose	AG
1_54628877	Adipose	AG
1_54628884	Adipose	AG
1_54628899	Adipose	AG
1_54628903	Adipose	AG
1_54629172	Adipose	AG
1_54629195	Adipose	AG
1_54629232	Adipose	AG
1_54629280	Adipose	AG
1_54629293	Adipose	AG
1_54629306	Adipose	AG
1_54629319	Adipose	AG
1_54629328	Adipose	AG
1_54629329	Adipose	AG
1_54629369	Adipose	AG
1_54629400	Adipose	AG
1_54629600	Adipose	CT
1_54629676	Adipose	AG
1_54629702	Adipose	AG
1_54629752	Adipose	AG
1_54629753	Adipose	AG
1_54629782	Adipose	AG
1_55710840	Adipose	CT
1_55710841	Adipose	CT
1_55763247	Adipose	AG
1_56043986	Adipose	AG
1_56047341	Adipose	CT
1_56048211	Adipose	AG
1_56048328	Adipose	AG
1_56048340	Adipose	AG
1_56048349	Adipose	AG
1_56049217	Adipose	AG
1_56049262	Adipose	AG
1_56049280	Adipose	AG
1_56059925	Adipose	AG
1_56689741	Adipose	AG
1_56853919	Adipose	AG
1_57134067	Adipose	AG
1_57134086	Adipose	AG
1_57134088	Adipose	AG
1_57134194	Adipose	AG
1_57135901	Adipose	AG
1_57135969	Adipose	AG
1_57135980	Adipose	AG
1_57143247	Adipose	AG
1_57143261	Adipose	AG
1_57143710	Adipose	AG
1_57143711	Adipose	AG
1_57143718	Adipose	AG
1_57150596	Adipose	AG
1_57150634	Adipose	AG
1_57150647	Adipose	AG
1_57150812	Adipose	AG
1_57150825	Adipose	AG
1_57150831	Adipose	AG
1_57150882	Adipose	AG
1_57150931	Adipose	AG
1_57150957	Adipose	AG
1_57150966	Adipose	AG
1_57150970	Adipose	AG
1_57151122	Adipose	AG
1_57151136	Adipose	AG
1_57151147	Adipose	AG
1_57151152	Adipose	AG
1_57151159	Adipose	AG
1_57151168	Adipose	AG
1_57151172	Adipose	AG
1_57151177	Adipose	AG
1_57151240	Adipose	AG
1_57151264	Adipose	CT
1_57151265	Adipose	CA
1_57151657	Adipose	AG
1_57214374	Adipose	CT
1_57217916	Adipose	AG
1_57218043	Adipose	AG
1_57218055	Adipose	AG
1_57218307	Adipose	CT
1_57218308	Adipose	AG
1_57222289	Adipose	CT
1_57222569	Adipose	GT
1_57239058	Adipose	AG
1_57285345	Adipose	CT
1_57338090	Adipose	AG
1_57338130	Adipose	CT
1_57338131	Adipose	CT
1_57338181	Adipose	AG
1_57338902	Adipose	AG
1_57338980	Adipose	AG
1_57339011	Adipose	AG
1_57339049	Adipose	AG
1_57355301	Adipose	AG
1_58484594	Adipose	AG
1_62347604	Adipose	CT
1_62347620	Adipose	AG
1_62944824	Adipose	AG
1_62944826	Adipose	AG
1_62944849	Adipose	AG
1_62945030	Adipose	AG
1_66321737	Adipose	AG
1_66321883	Adipose	AG
1_66321893	Adipose	AG
1_66322075	Adipose	AG
1_66322133	Adipose	AG
1_66322144	Adipose	AG
1_66322150	Adipose	AG
1_66322151	Adipose	AG
1_66322152	Adipose	AG
1_66322160	Adipose	AG
1_66322445	Adipose	AG
1_66322539	Adipose	AG
1_66322591	Adipose	AG
1_66322596	Adipose	AG
1_66322601	Adipose	AG
1_66322633	Adipose	AG
1_66322865	Adipose	AG
1_66322866	Adipose	AG
1_66322874	Adipose	AG
1_66322890	Adipose	AG
1_66322954	Adipose	AG
1_66322965	Adipose	AG
1_66322966	Adipose	AG
1_66322971	Adipose	AG
1_66323245	Adipose	AG
1_66323270	Adipose	AG
1_66323396	Adipose	AG
1_66323403	Adipose	AG
1_66323645	Adipose	AG
1_66323691	Adipose	AG
1_66323745	Adipose	AG
1_66323751	Adipose	AG
1_66323763	Adipose	AG
1_66323765	Adipose	AG
1_66353193	Adipose	AG
1_66353198	Adipose	AG
1_66353210	Adipose	AG
1_66353211	Adipose	AG
1_66353595	Adipose	CT
1_66353708	Adipose	AG
1_66353714	Adipose	AG
1_66353772	Adipose	AG
1_66354346	Adipose	AG
1_66364275	Adipose	AG
1_66366985	Adipose	AG
1_66367020	Adipose	CT
1_66367022	Adipose	CT
1_66367042	Adipose	CT
1_66367043	Adipose	AG
1_66367259	Adipose	AG
1_66367264	Adipose	AG
1_66367269	Adipose	AG
1_66388953	Adipose	AG
1_66390415	Adipose	AG
1_66390420	Adipose	AG
1_66464878	Adipose	AG
1_66464884	Adipose	AG
1_66464897	Adipose	AG
1_66464899	Adipose	AG
1_66464902	Adipose	AG
1_66464903	Adipose	AG
1_66464909	Adipose	AG
1_66464921	Adipose	AG
1_66464922	Adipose	AG
1_66464923	Adipose	AG
1_66464931	Adipose	AG
1_66464933	Adipose	AG
1_66464967	Adipose	AG
1_66464972	Adipose	AG
1_66464974	Adipose	AG
1_66464978	Adipose	AG
1_66464980	Adipose	AG
1_66464989	Adipose	AG
1_66464997	Adipose	AG
1_66464998	Adipose	AG
1_66465015	Adipose	AG
1_66465022	Adipose	AG
1_66465049	Adipose	AG
1_66465123	Adipose	AG
1_66465185	Adipose	AG
1_66465209	Adipose	AG
1_66465216	Adipose	AG
1_66465233	Adipose	AG
1_66465234	Adipose	AG
1_66465241	Adipose	AG
1_66465242	Adipose	AG
1_66465253	Adipose	AG
1_66465257	Adipose	AG
1_66465262	Adipose	AG
1_66465264	Adipose	AG
1_66465271	Adipose	AG
1_66465294	Adipose	AG
1_66465315	Adipose	AG
1_66465322	Adipose	AG
1_66465324	Adipose	AG
1_66465334	Adipose	AG
1_66465344	Adipose	AG
1_66466017	Adipose	AG
1_66466018	Adipose	AG
1_66466056	Adipose	AG
1_66466060	Adipose	AG
1_66466061	Adipose	AG
1_66466543	Adipose	AG
1_66466545	Adipose	AG
1_66466549	Adipose	AG
1_66466557	Adipose	AG
1_66466562	Adipose	AG
1_66466582	Adipose	AG
1_66466589	Adipose	AG
1_66466635	Adipose	AG
1_66466642	Adipose	AG
1_66466658	Adipose	AG
1_66466680	Adipose	AG
1_66466683	Adipose	AG
1_66466684	Adipose	AG
1_66466725	Adipose	AG
1_66466732	Adipose	AG
1_66466733	Adipose	AG
1_66466736	Adipose	AG
1_66466955	Adipose	AG
1_66466962	Adipose	AG
1_66466975	Adipose	AG
1_66466979	Adipose	AG
1_66466980	Adipose	AG
1_66467006	Adipose	AG
1_66467009	Adipose	AG
1_66467011	Adipose	AG
1_66467020	Adipose	AG
1_66467067	Adipose	AG
1_66467076	Adipose	AG
1_66467078	Adipose	AG
1_66467085	Adipose	AG
1_66467089	Adipose	AG
1_66467091	Adipose	AG
1_66467124	Adipose	AG
1_66467129	Adipose	AG
1_66467132	Adipose	AG
1_66467138	Adipose	AG
1_66467150	Adipose	AG
1_66467156	Adipose	AG
1_66467165	Adipose	AG
1_66467171	Adipose	AG
1_66467173	Adipose	AG
1_66467180	Adipose	AG
1_66477296	Adipose	CT
1_66580471	Adipose	TG
1_66580580	Adipose	AG
1_67613459	Adipose	CT
1_72753970	Adipose	CT
1_72782092	Adipose	AG
1_73130987	Adipose	CT
1_73131058	Adipose	AG
1_73131082	Adipose	CT
1_73174187	Adipose	AG
1_73249287	Adipose	AG
1_73249289	Adipose	AG
1_73249293	Adipose	AG
1_73249316	Adipose	AG
1_73249355	Adipose	AG
1_73249378	Adipose	AG
1_73249426	Adipose	AG
1_73249486	Adipose	AG
1_73249513	Adipose	AG
1_73249520	Adipose	AG
1_73249529	Adipose	AG
1_73249535	Adipose	AG
1_73249546	Adipose	AG
1_73249547	Adipose	AG
1_73249558	Adipose	AG
1_73249591	Adipose	AG
1_73249636	Adipose	AG
1_73249638	Adipose	AG
1_73249672	Adipose	AG
1_73249685	Adipose	AG
1_73249691	Adipose	AG
1_73251381	Adipose	AG
1_73251406	Adipose	AG
1_73251416	Adipose	AG
1_73251463	Adipose	AG
1_73251507	Adipose	AG
1_73251538	Adipose	AG
1_73251540	Adipose	AG
1_73510439	Adipose	CT
1_74140010	Adipose	CT
1_74310569	Adipose	AG
1_74653158	Adipose	AG
1_74653172	Adipose	AG
1_74653998	Adipose	AG
1_74653999	Adipose	AG
1_74654020	Adipose	AG
1_74744982	Adipose	AG
1_74744983	Adipose	AG
1_74745763	Adipose	AG
1_74745765	Adipose	AG
1_74746474	Adipose	AG
1_74746666	Adipose	AG
1_74746686	Adipose	AG
1_74746691	Adipose	AG
1_74746782	Adipose	AG
1_74747417	Adipose	AG
1_74747418	Adipose	AG
1_74748725	Adipose	AG
1_74750106	Adipose	AG
1_75057022	Adipose	CT
1_75073129	Adipose	AG
1_75073210	Adipose	AG
1_75073211	Adipose	AG
1_75073216	Adipose	AG
1_75073338	Adipose	AG
1_75073357	Adipose	AG
1_75073459	Adipose	AG
1_75073472	Adipose	AG
1_75073817	Adipose	AG
1_75075080	Adipose	AG
1_75075086	Adipose	AG
1_75075088	Adipose	AG
1_75075099	Adipose	AG
1_75076658	Adipose	AG
1_75076669	Adipose	AG
1_75076671	Adipose	AG
1_75076708	Adipose	AG
1_75101996	Adipose	CT
1_75128290	Adipose	AG
1_75131844	Adipose	CT
1_75136470	Adipose	AG
1_75450161	Adipose	CT
1_75510412	Adipose	GT
1_76229222	Adipose	AG
1_76249856	Adipose	AG
1_76249940	Adipose	AG
1_76250430	Adipose	AG
1_76250437	Adipose	AG
1_76250438	Adipose	AG
1_76404263	Adipose	AG
1_76404357	Adipose	AG
1_76404739	Adipose	AG
1_76404740	Adipose	AG
1_76958786	Adipose	AG
1_76958788	Adipose	AG
1_77131511	Adipose	AG
1_77132296	Adipose	AG
1_77132303	Adipose	AG
1_77132364	Adipose	AG
1_77132449	Adipose	AG
1_77132717	Adipose	AG
1_77133163	Adipose	AT
1_77135849	Adipose	AG
1_77135861	Adipose	AG
1_77135870	Adipose	AG
1_77135871	Adipose	AG
1_77135878	Adipose	AG
1_77135909	Adipose	AG
1_77135986	Adipose	AG
1_77135994	Adipose	AG
1_77136007	Adipose	AG
1_77136018	Adipose	AG
1_77136063	Adipose	CT
1_77136339	Adipose	AG
1_77136650	Adipose	AG
1_77136651	Adipose	AG
1_77136677	Adipose	AG
1_77136689	Adipose	AG
1_77136698	Adipose	AG
1_77136711	Adipose	AG
1_77136712	Adipose	AG
1_77136728	Adipose	AG
1_77138444	Adipose	AG
1_77138451	Adipose	AG
1_77138454	Adipose	AG
1_77138455	Adipose	AG
1_77138512	Adipose	AG
1_77138588	Adipose	AG
1_77138600	Adipose	AG
1_77138611	Adipose	AG
1_77138620	Adipose	AG
1_77138645	Adipose	AG
1_77173145	Adipose	AG
1_77174886	Adipose	AG
1_77279002	Adipose	CT
1_77280891	Adipose	AG
1_77401979	Adipose	CT
1_77406093	Adipose	AG
1_77406112	Adipose	AG
1_77406162	Adipose	AG
1_77406167	Adipose	AG
1_77414775	Adipose	AG
1_77415404	Adipose	CT
1_77417909	Adipose	AG
1_77418113	Adipose	AG
1_77418126	Adipose	AG
1_77422454	Adipose	AG
1_77422459	Adipose	AG
1_77422706	Adipose	AG
1_77422714	Adipose	AG
1_77422765	Adipose	AG
1_77422769	Adipose	AG
1_77422889	Adipose	AG
1_77424154	Adipose	AG
1_77425469	Adipose	CT
1_77475927	Adipose	AG
1_77475933	Adipose	AG
1_77475935	Adipose	AG
1_77475940	Adipose	AG
1_77475945	Adipose	AG
1_77476146	Adipose	AG
1_77476206	Adipose	AG
1_77476207	Adipose	AG
1_77476255	Adipose	AG
1_77476256	Adipose	AG
1_77485857	Adipose	AG
1_77486944	Adipose	AG
1_77486951	Adipose	AG
1_77486952	Adipose	AG
1_77489063	Adipose	AG
1_77489073	Adipose	AG
1_77489081	Adipose	AG
1_77493857	Adipose	AG
1_77493921	Adipose	AG
1_77494911	Adipose	AG
1_77494975	Adipose	AG
1_77494983	Adipose	AG
1_77494986	Adipose	AG
1_77495785	Adipose	AG
1_77495800	Adipose	AG
1_77495873	Adipose	AG
1_77497628	Adipose	AG
1_77497632	Adipose	AG
1_77497646	Adipose	AG
1_77497653	Adipose	AG
1_77497668	Adipose	AG
1_77497679	Adipose	AG
1_77497680	Adipose	AG
1_77497699	Adipose	AG
1_77497706	Adipose	AG
1_77497709	Adipose	AG
1_77497724	Adipose	AG
1_77497728	Adipose	AG
1_77497729	Adipose	AG
1_77497740	Adipose	AG
1_77497756	Adipose	AG
1_77497757	Adipose	AG
1_77497762	Adipose	AG
1_77497789	Adipose	AG
1_77497806	Adipose	AG
1_77497835	Adipose	CA
1_77499566	Adipose	AG
1_77499587	Adipose	AG
1_77499592	Adipose	AG
1_77499593	Adipose	AG
1_77499600	Adipose	AG
1_77499617	Adipose	AG
1_77499618	Adipose	AG
1_77499626	Adipose	AG
1_77499644	Adipose	AG
1_77499647	Adipose	AG
1_77499666	Adipose	AG
1_77499697	Adipose	AG
1_77499701	Adipose	AG
1_77499709	Adipose	AG
1_77499712	Adipose	AG
1_77499714	Adipose	AG
1_77499721	Adipose	AG
1_77499738	Adipose	AG
1_77499745	Adipose	AG
1_77499763	Adipose	CT
1_77499764	Adipose	CA
1_77500314	Adipose	CT
1_77500353	Adipose	AG
1_77500359	Adipose	AG
1_77500367	Adipose	AG
1_77500370	Adipose	AG
1_77500371	Adipose	AG
1_77500382	Adipose	AG
1_77500391	Adipose	AG
1_77500418	Adipose	AG
1_77500436	Adipose	AG
1_77500438	Adipose	AG
1_77500441	Adipose	AG
1_77500447	Adipose	AG
1_77500448	Adipose	AG
1_77500467	Adipose	AG
1_77500748	Adipose	AG
1_77500750	Adipose	AG
1_77500808	Adipose	AG
1_77500818	Adipose	AG
1_77500822	Adipose	AG
1_77500838	Adipose	AG
1_77500839	Adipose	AG
1_77500887	Adipose	AG
1_77500907	Adipose	AG
1_77501131	Adipose	AG
1_77501132	Adipose	AG
1_77502312	Adipose	CT
1_77502334	Adipose	AG
1_77502341	Adipose	AG
1_77502358	Adipose	AG
1_77502366	Adipose	AG
1_77502399	Adipose	AG
1_77502403	Adipose	AG
1_77502434	Adipose	AG
1_77502472	Adipose	AG
1_77502485	Adipose	AG
1_77508141	Adipose	AG
1_77592807	Adipose	CA
1_77592808	Adipose	AG
1_77619331	Adipose	AG
1_77619332	Adipose	AG
1_77619345	Adipose	AG
1_77619771	Adipose	AG
1_77619839	Adipose	AG
1_77624241	Adipose	AT
1_77624299	Adipose	AG
1_77624339	Adipose	AG
1_77624340	Adipose	AG
1_77625254	Adipose	AG
1_77625273	Adipose	AG
1_77792046	Adipose	AG
1_78076279	Adipose	AT
1_78077115	Adipose	AG
1_78077127	Adipose	AG
1_78078199	Adipose	AG
1_78078264	Adipose	AG
1_78078265	Adipose	AG
1_78081481	Adipose	CT
1_78081974	Adipose	CT
1_78083993	Adipose	CT
1_78083995	Adipose	CG
1_78149438	Adipose	CT
1_78149938	Adipose	CT
1_78150688	Adipose	CT
1_78280821	Adipose	AG
1_78280849	Adipose	AG
1_79795869	Adipose	AG
1_81905164	Adipose	AG
1_81905763	Adipose	AG
1_81907002	Adipose	AG
1_82114838	Adipose	AG
1_82114846	Adipose	AG
1_82114851	Adipose	AG
1_82114856	Adipose	AG
1_82114939	Adipose	AG
1_82114947	Adipose	AG
1_82114957	Adipose	AG
1_82114959	Adipose	AG
1_82114971	Adipose	AG
1_82114975	Adipose	AG
1_82114979	Adipose	AG
1_82114983	Adipose	AG
1_82114995	Adipose	AG
1_82116219	Adipose	CT
1_82116396	Adipose	AG
1_82118023	Adipose	AG
1_82118025	Adipose	AG
1_82118029	Adipose	AG
1_82118065	Adipose	CT
1_82118448	Adipose	AG
1_82118449	Adipose	AG
1_82118459	Adipose	AG
1_82118549	Adipose	AG
1_82118557	Adipose	AG
1_82118574	Adipose	AG
1_82118601	Adipose	CA
1_82118618	Adipose	CT
1_82119033	Adipose	CT
1_82875116	Adipose	CT
1_82878085	Adipose	TA
1_82878090	Adipose	CT
1_82937324	Adipose	AG
1_82989900	Adipose	TA
1_82989908	Adipose	TA
1_82989913	Adipose	TA
1_82993951	Adipose	AG
1_82993963	Adipose	AG
1_82993987	Adipose	AG
1_82993994	Adipose	AG
1_82994007	Adipose	AG
1_82994088	Adipose	AG
1_82994137	Adipose	AG
1_82994144	Adipose	AG
1_82994148	Adipose	AG
1_83025608	Adipose	CT
1_83454072	Adipose	AG
1_83454091	Adipose	AG
1_86987453	Adipose	CT
1_87245509	Adipose	AG
1_89522331	Adipose	CT
1_89997447	Adipose	AG
1_89997452	Adipose	AG
1_89997474	Adipose	AG
1_89997479	Adipose	AG
1_89997556	Adipose	AG
1_89997575	Adipose	AG
1_89997818	Adipose	AG
1_89997825	Adipose	AG
1_89997826	Adipose	AG
1_89998103	Adipose	AG
1_89998127	Adipose	AG
1_89998145	Adipose	AG
1_89998156	Adipose	AG
1_89998222	Adipose	AG
1_89998242	Adipose	AG
1_89998276	Adipose	AG
1_89998290	Adipose	AG
1_89998827	Adipose	AG
1_89998878	Adipose	AG
1_89998893	Adipose	AG
1_90011417	Adipose	AG
1_90161570	Adipose	AG
1_90174453	Adipose	AG
1_90174483	Adipose	AG
1_90174490	Adipose	AG
1_90174501	Adipose	AG
1_90174575	Adipose	AG
1_90174577	Adipose	AG
1_90174581	Adipose	AG
1_90174612	Adipose	AG
1_90174717	Adipose	AG
1_90175244	Adipose	CT
1_90175364	Adipose	AG
1_90175367	Adipose	AG
1_90175390	Adipose	AG
1_90175416	Adipose	AG
1_90175418	Adipose	AG
1_90175445	Adipose	AG
1_90175871	Adipose	AG
1_90175921	Adipose	AG
1_90175925	Adipose	AG
1_90176216	Adipose	AG
1_90192651	Adipose	AG
1_90238747	Adipose	CT
1_90240554	Adipose	AG
1_90240630	Adipose	AG
1_90240641	Adipose	AG
1_90240665	Adipose	AG
1_90240672	Adipose	AG
1_90241133	Adipose	GT
1_90245463	Adipose	AG
1_90245512	Adipose	AG
1_90245520	Adipose	AG
1_90245559	Adipose	AG
1_90248916	Adipose	CT
1_90250288	Adipose	AG
1_90250813	Adipose	AG
1_90252291	Adipose	AG
1_90252337	Adipose	AG
1_90252344	Adipose	AG
1_90252351	Adipose	AG
1_90252360	Adipose	AG
1_90253311	Adipose	AG
1_90253345	Adipose	AG
1_90253382	Adipose	AG
1_90637937	Adipose	CT
1_90638406	Adipose	AG
1_90638414	Adipose	AG
1_90638415	Adipose	AG
1_90638517	Adipose	AG
1_90639062	Adipose	AG
1_90645611	Adipose	CT
1_90647613	Adipose	AG
1_90684045	Adipose	AG
1_90752646	Adipose	AG
1_90752647	Adipose	AG
1_90752654	Adipose	AG
1_90752685	Adipose	AG
1_90752704	Adipose	AG
1_90752728	Adipose	AG
1_90752759	Adipose	AG
1_90753270	Adipose	AG
1_90875107	Adipose	AG
1_92082809	Adipose	AG
1_92086064	Adipose	AG
1_92243645	Adipose	AG
1_92243652	Adipose	AG
1_92243701	Adipose	AG
1_92243770	Adipose	AG
1_92422851	Adipose	TC
1_92425451	Adipose	AG
1_92447380	Adipose	AG
1_92447382	Adipose	AG
1_92447413	Adipose	AG
1_92523557	Adipose	CG
1_93870195	Adipose	GT
1_93870205	Adipose	AG
1_94353168	Adipose	AC
1_94353171	Adipose	AG
1_94580352	Adipose	GT
1_95494131	Adipose	CT
1_95494134	Adipose	AG
1_95495721	Adipose	AG
1_95495724	Adipose	AG
1_95495746	Adipose	AG
1_95495772	Adipose	AG
1_95495776	Adipose	AG
1_95495784	Adipose	AG
1_95495785	Adipose	AG
1_95495793	Adipose	AG
1_95495798	Adipose	AG
1_95495816	Adipose	AG
1_95495886	Adipose	AG
1_95495887	Adipose	AG
1_95495894	Adipose	AG
1_95495910	Adipose	AG
1_95496716	Adipose	AG
1_95496717	Adipose	AG
1_95496728	Adipose	AG
1_95496730	Adipose	AG
1_95496775	Adipose	AG
1_95496786	Adipose	AG
1_95496805	Adipose	AG
1_95496806	Adipose	AG
1_95496830	Adipose	AG
1_95496854	Adipose	AG
1_95496873	Adipose	AG
1_95497519	Adipose	AG
1_95497525	Adipose	AG
1_95497531	Adipose	AG
1_95626501	Adipose	AG
1_95742425	Adipose	CT
1_95743810	Adipose	CT
1_95893136	Adipose	CT
1_96442043	Adipose	CT
1_96442044	Adipose	AT
1_96448751	Adipose	AG
1_96448789	Adipose	AG
1_96448790	Adipose	AG
1_96448803	Adipose	AG
1_96448815	Adipose	AG
1_96448823	Adipose	AG
1_96448834	Adipose	AG
1_96448846	Adipose	AG
1_96448863	Adipose	AG
1_96448907	Adipose	AG
1_96448910	Adipose	AG
1_96448918	Adipose	AG
1_96448940	Adipose	AG
1_96449870	Adipose	AG
1_96449937	Adipose	AG
1_96449993	Adipose	AG
1_96449999	Adipose	AG
1_96450016	Adipose	AG
1_96742322	Adipose	AG
1_96742323	Adipose	AG
1_97412738	Adipose	AG
1_97412796	Adipose	AG
1_97412813	Adipose	AG
1_97413140	Adipose	AG
1_97413141	Adipose	AG
1_97413196	Adipose	AG
1_97413261	Adipose	AG
1_97414821	Adipose	AG
1_97418531	Adipose	CT
1_97419323	Adipose	AG
1_97419331	Adipose	AG
1_97419427	Adipose	AG
1_97419445	Adipose	AG
1_97423221	Adipose	CT
1_98451572	Adipose	AG
1_98451661	Adipose	AG
1_99035505	Adipose	AG
1_99035545	Adipose	AG
1_99035646	Adipose	AG
1_99036635	Adipose	AG
1_99041700	Adipose	AG
1_99041701	Adipose	AG
1_99041757	Adipose	AG
1_99041783	Adipose	AG
1_99044365	Adipose	AG
1_99045292	Adipose	CT
1_99048406	Adipose	CT
1_100535908	Adipose	AG
1_100586420	Adipose	AG
1_100586436	Adipose	AG
1_100595240	Adipose	AG
1_100628069	Adipose	CT
1_100631627	Adipose	GT
1_100631675	Adipose	AG
1_100631682	Adipose	AG
1_100631797	Adipose	AG
1_100631808	Adipose	AG
1_100631869	Adipose	AG
1_100631921	Adipose	AG
1_100631934	Adipose	AG
1_100631940	Adipose	AG
1_100631947	Adipose	AG
1_100631952	Adipose	AG
1_100631964	Adipose	AG
1_100631979	Adipose	AG
1_100632594	Adipose	CT
1_100632827	Adipose	CT
1_100698989	Adipose	AG
1_103824295	Adipose	AG
1_103824307	Adipose	AG
1_103881612	Adipose	AG
1_103881660	Adipose	AG
1_103881667	Adipose	AG
1_103881687	Adipose	AG
1_103881701	Adipose	AG
1_103885484	Adipose	AG
1_104715523	Adipose	AG
1_104715525	Adipose	CT
1_104715788	Adipose	CT
1_104717697	Adipose	CT
1_104719587	Adipose	CT
1_104816124	Adipose	CT
1_105982427	Adipose	AG
1_105982434	Adipose	AG
1_105982435	Adipose	AG
1_105982440	Adipose	AG
1_105985061	Adipose	CT
1_106410045	Adipose	CT
1_106410047	Adipose	AG
1_106862105	Adipose	CT
1_106993241	Adipose	AG
1_106995936	Adipose	AG
1_106996488	Adipose	AG
1_106996561	Adipose	AG
1_106998752	Adipose	AG
1_106999064	Adipose	AG
1_106999071	Adipose	AG
1_106999072	Adipose	AG
1_106999076	Adipose	AG
1_106999175	Adipose	AG
1_106999366	Adipose	AG
1_106999370	Adipose	AG
1_106999750	Adipose	AG
1_106999787	Adipose	AG
1_106999924	Adipose	AG
1_106999941	Adipose	AG
1_107187787	Adipose	AG
1_107290476	Adipose	AG
1_107293678	Adipose	AG
1_107293987	Adipose	AG
1_107295860	Adipose	AG
1_107327255	Adipose	AG
1_107327381	Adipose	AG
1_107329035	Adipose	AG
1_107329084	Adipose	AG
1_107329085	Adipose	AG
1_107329092	Adipose	AG
1_107329115	Adipose	AG
1_107329473	Adipose	AG
1_107329570	Adipose	AG
1_107329626	Adipose	AG
1_107330408	Adipose	AG
1_107330488	Adipose	AG
1_107330506	Adipose	AG
1_107330533	Adipose	AG
1_107331619	Adipose	AG
1_107331680	Adipose	AG
1_107331687	Adipose	AG
1_107331704	Adipose	AG
1_107331752	Adipose	AG
1_107497422	Adipose	AG
1_107501047	Adipose	AG
1_107526972	Adipose	AG
1_107527037	Adipose	AG
1_107530907	Adipose	AG
1_107530959	Adipose	AG
1_107547204	Adipose	AG
1_107547205	Adipose	AG
1_107547223	Adipose	AG
1_107597736	Adipose	AG
1_107600144	Adipose	AG
1_107888712	Adipose	AG
1_107893153	Adipose	AG
1_107904126	Adipose	AG
1_107906448	Adipose	AG
1_107907032	Adipose	AG
1_107907042	Adipose	AG
1_107907069	Adipose	AG
1_107907090	Adipose	AG
1_107907098	Adipose	AG
1_107907138	Adipose	AG
1_107907143	Adipose	AG
1_107907145	Adipose	AG
1_107907151	Adipose	AG
1_107907167	Adipose	AG
1_107907172	Adipose	AG
1_107907181	Adipose	AG
1_107907187	Adipose	AG
1_107908007	Adipose	AG
1_107908020	Adipose	AG
1_107908024	Adipose	AG
1_107908032	Adipose	AG
1_107908070	Adipose	AG
1_107908072	Adipose	AG
1_107908077	Adipose	AG
1_107908083	Adipose	AG
1_107908090	Adipose	AG
1_107908117	Adipose	AG
1_107908124	Adipose	AG
1_107908125	Adipose	AG
1_107908146	Adipose	AG
1_107908147	Adipose	AG
1_107908160	Adipose	AG
1_107908189	Adipose	AG
1_107908499	Adipose	AG
1_107964720	Adipose	AG
1_108415599	Adipose	CT
1_108415855	Adipose	CT
1_108429398	Adipose	AG
1_108429400	Adipose	AG
1_108429465	Adipose	AG
1_108430803	Adipose	AG
1_108430807	Adipose	AG
1_108437059	Adipose	CT
1_108775275	Adipose	CA
1_108884305	Adipose	AG
1_108884313	Adipose	AG
1_108884564	Adipose	AG
1_108884581	Adipose	AG
1_108887384	Adipose	AG
1_108887385	Adipose	AG
1_108887395	Adipose	AG
1_108887690	Adipose	AG
1_108887700	Adipose	AG
1_108889567	Adipose	AG
1_108889580	Adipose	AG
1_108889585	Adipose	AG
1_108909856	Adipose	AT
1_108911265	Adipose	AG
1_108911318	Adipose	AG
1_108911334	Adipose	AG
1_108911335	Adipose	AG
1_108913394	Adipose	AG
1_108913395	Adipose	AG
1_108914311	Adipose	AG
1_108914358	Adipose	AG
1_108917719	Adipose	AG
1_108919302	Adipose	AG
1_108919316	Adipose	AG
1_108919359	Adipose	AG
1_108993732	Adipose	CT
1_109002136	Adipose	GC
1_109002138	Adipose	CT
1_109002170	Adipose	AG
1_109002187	Adipose	AG
1_109002195	Adipose	AG
1_109002219	Adipose	AG
1_109002689	Adipose	AG
1_109002697	Adipose	AG
1_109002698	Adipose	AG
1_109002723	Adipose	AG
1_109002734	Adipose	AG
1_109002765	Adipose	AG
1_109002800	Adipose	AG
1_109002817	Adipose	AG
1_109002832	Adipose	AG
1_109002837	Adipose	AG
1_109002854	Adipose	AG
1_109003517	Adipose	AG
1_109003593	Adipose	AG
1_109003594	Adipose	AG
1_109003803	Adipose	CG
1_109006030	Adipose	AG
1_109006031	Adipose	AG
1_109006044	Adipose	AG
1_109006073	Adipose	AG
1_109006151	Adipose	AG
1_109008322	Adipose	AG
1_109008342	Adipose	AG
1_109008352	Adipose	AG
1_109008353	Adipose	AG
1_109207046	Adipose	AG
1_109207073	Adipose	AG
1_109207092	Adipose	AG
1_109207108	Adipose	AG
1_109207150	Adipose	AG
1_109207199	Adipose	AG
1_109207704	Adipose	AG
1_109207742	Adipose	AG
1_109207743	Adipose	AG
1_109207761	Adipose	AG
1_109207762	Adipose	AG
1_109211459	Adipose	CT
1_110754033	Adipose	CA
1_110755294	Adipose	AG
1_110797557	Adipose	AG
1_110800386	Adipose	AG
1_110800434	Adipose	AG
1_110829143	Adipose	AG
1_110829144	Adipose	AG
1_110921784	Adipose	AG
1_110921785	Adipose	AG
1_111016388	Adipose	AG
1_111549206	Adipose	AG
1_111623584	Adipose	AG
1_111623659	Adipose	AG
1_111623706	Adipose	AG
1_111625864	Adipose	AG
1_111625896	Adipose	AG
1_111625901	Adipose	AG
1_111625941	Adipose	AG
1_111625972	Adipose	AG
1_111626091	Adipose	CT
1_111632526	Adipose	CT
1_111632530	Adipose	GT
1_111632545	Adipose	AG
1_111632586	Adipose	AG
1_111635062	Adipose	CT
1_112366433	Adipose	AG
1_112366435	Adipose	AG
1_112366439	Adipose	AG
1_112366442	Adipose	AG
1_112366451	Adipose	AG
1_112366463	Adipose	AG
1_112366581	Adipose	AG
1_112366599	Adipose	AG
1_112369038	Adipose	AG
1_112369041	Adipose	AG
1_112369045	Adipose	AG
1_112369048	Adipose	AG
1_112369062	Adipose	AG
1_112369086	Adipose	AG
1_112369087	Adipose	AG
1_112369117	Adipose	AG
1_112369124	Adipose	AG
1_112369151	Adipose	AG
1_112369163	Adipose	AG
1_112369175	Adipose	AG
1_112369177	Adipose	AG
1_112369183	Adipose	AG
1_112369184	Adipose	AG
1_112369187	Adipose	AG
1_112369195	Adipose	AG
1_112369212	Adipose	AG
1_112369236	Adipose	AG
1_112369247	Adipose	CA
1_112369271	Adipose	CT
1_112369655	Adipose	CT
1_112369656	Adipose	CT
1_112369678	Adipose	AG
1_112369684	Adipose	AG
1_112369686	Adipose	AG
1_112369690	Adipose	AG
1_112369703	Adipose	AG
1_112369710	Adipose	AG
1_112369711	Adipose	AG
1_112369712	Adipose	AG
1_112369723	Adipose	AG
1_112369741	Adipose	AG
1_112369743	Adipose	AG
1_112369757	Adipose	AG
1_112369758	Adipose	AG
1_112369767	Adipose	AG
1_112369770	Adipose	AG
1_112369776	Adipose	AG
1_112369777	Adipose	AG
1_112369803	Adipose	AG
1_112369804	Adipose	AG
1_112369808	Adipose	AG
1_112369816	Adipose	AG
1_112369821	Adipose	AG
1_112369829	Adipose	AG
1_112369830	Adipose	AG
1_112369842	Adipose	AG
1_112369851	Adipose	AG
1_112369855	Adipose	AG
1_112369868	Adipose	AG
1_112863757	Adipose	AG
1_112979852	Adipose	AG
1_112979899	Adipose	AG
1_112979904	Adipose	AG
1_112979917	Adipose	AG
1_112980789	Adipose	AG
1_112980840	Adipose	AG
1_112981402	Adipose	AG
1_112981407	Adipose	AG
1_112981440	Adipose	AG
1_112981460	Adipose	AG
1_113091161	Adipose	AG
1_113091178	Adipose	AG
1_113091191	Adipose	AG
1_113091228	Adipose	AG
1_113091262	Adipose	AG
1_113092010	Adipose	AG
1_113092013	Adipose	AG
1_113097706	Adipose	CT
1_113132773	Adipose	AG
1_113132804	Adipose	AG
1_113132811	Adipose	AG
1_113132815	Adipose	AG
1_113132834	Adipose	AG
1_113132858	Adipose	AG
1_113132870	Adipose	AG
1_113173092	Adipose	CT
1_113317602	Adipose	AG
1_113346015	Adipose	AG
1_113346198	Adipose	CT
1_113392495	Adipose	AG
1_113411829	Adipose	AG
1_113417874	Adipose	AG
1_114424421	Adipose	CT
1_114425006	Adipose	AG
1_114968727	Adipose	AG
1_114972207	Adipose	AG
1_114972291	Adipose	AG
1_114972322	Adipose	AG
1_114972336	Adipose	AG
1_114972792	Adipose	AG
1_114997606	Adipose	AG
1_115317811	Adipose	AG
1_115323917	Adipose	AG
1_115323918	Adipose	AG
1_115324766	Adipose	AG
1_115324834	Adipose	AG
1_115324835	Adipose	AG
1_115324899	Adipose	AG
1_115325017	Adipose	AG
1_115325454	Adipose	AG
1_115325500	Adipose	AG
1_115325501	Adipose	AG
1_115325523	Adipose	AG
1_115325536	Adipose	AG
1_115325537	Adipose	AG
1_115326901	Adipose	AG
1_115326937	Adipose	AG
1_115330965	Adipose	CT
1_115870811	Adipose	GT
1_116324098	Adipose	AG
1_116324104	Adipose	AG
1_116324128	Adipose	AG
1_116324133	Adipose	AG
1_116324230	Adipose	AG
1_116491878	Adipose	AG
1_116492913	Adipose	CT
1_116492914	Adipose	AG
1_116604833	Adipose	AG
1_116605183	Adipose	AG
1_116605187	Adipose	AG
1_116605190	Adipose	AG
1_116605315	Adipose	AG
1_116605329	Adipose	AG
1_116605335	Adipose	AG
1_116605352	Adipose	AG
1_116605654	Adipose	AG
1_116605659	Adipose	AG
1_116605676	Adipose	AG
1_116605684	Adipose	AG
1_116605741	Adipose	AG
1_116605745	Adipose	AG
1_116605746	Adipose	AG
1_116605749	Adipose	AG
1_116605797	Adipose	AG
1_116605805	Adipose	AG
1_116628579	Adipose	AG
1_116628610	Adipose	AG
1_116628631	Adipose	AG
1_116628633	Adipose	AG
1_116628634	Adipose	CT
1_116628673	Adipose	AG
1_116628686	Adipose	AG
1_116629108	Adipose	AG
1_116630180	Adipose	CT
1_118755257	Adipose	AG
1_118755271	Adipose	AG
1_118755286	Adipose	AG
1_119023505	Adipose	AG
1_119023534	Adipose	AG
1_119023547	Adipose	AG
1_119023548	Adipose	AG
1_119023572	Adipose	AG
1_119023573	Adipose	AG
1_119023574	Adipose	AG
1_119023603	Adipose	AG
1_119023621	Adipose	AG
1_119023627	Adipose	AG
1_119023657	Adipose	AG
1_119023661	Adipose	AG
1_119023673	Adipose	AG
1_119023686	Adipose	AG
1_119023698	Adipose	AG
1_119023709	Adipose	AG
1_119023998	Adipose	AG
1_119024003	Adipose	AG
1_119024011	Adipose	AG
1_119024015	Adipose	AG
1_119024017	Adipose	AG
1_119024064	Adipose	AG
1_119024112	Adipose	AG
1_119024113	Adipose	AG
1_119024117	Adipose	AG
1_119024125	Adipose	AG
1_119024139	Adipose	AG
1_119025999	Adipose	AG
1_119060310	Adipose	AG
1_119066573	Adipose	AG
1_119069320	Adipose	AG
1_119069361	Adipose	AG
1_119070926	Adipose	AG
1_119070956	Adipose	AG
1_119071935	Adipose	AG
1_119072040	Adipose	AG
1_119104625	Adipose	CT
1_119105093	Adipose	CT
1_119105144	Adipose	AG
1_119106472	Adipose	CT
1_119106578	Adipose	AG
1_119111304	Adipose	AG
1_119112220	Adipose	CT
1_119112799	Adipose	CT
1_119116328	Adipose	TA
1_119116419	Adipose	AG
1_119116421	Adipose	AG
1_119116433	Adipose	AG
1_119117244	Adipose	AG
1_119117252	Adipose	AG
1_119117278	Adipose	AG
1_119118087	Adipose	CT
1_119154762	Adipose	AG
1_119154772	Adipose	AG
1_119154802	Adipose	AG
1_119154810	Adipose	AG
1_119154830	Adipose	AG
1_119154841	Adipose	AG
1_119154899	Adipose	AG
1_119154901	Adipose	AG
1_119154911	Adipose	AG
1_119154919	Adipose	AG
1_119154936	Adipose	AG
1_119155407	Adipose	CT
1_119155427	Adipose	AG
1_119155439	Adipose	AG
1_119155444	Adipose	AG
1_119155446	Adipose	AG
1_119155450	Adipose	AG
1_119155459	Adipose	AG
1_119155466	Adipose	AG
1_119155472	Adipose	AG
1_119155482	Adipose	AG
1_119155484	Adipose	AG
1_119155491	Adipose	AG
1_119155496	Adipose	AG
1_119155509	Adipose	AG
1_119155512	Adipose	AG
1_119155513	Adipose	AG
1_119155518	Adipose	AG
1_119155524	Adipose	AG
1_119155525	Adipose	AG
1_119155529	Adipose	AG
1_119155532	Adipose	AG
1_119155547	Adipose	AG
1_119155560	Adipose	AG
1_119155574	Adipose	AG
1_119155582	Adipose	AG
1_119155586	Adipose	AG
1_119155592	Adipose	AG
1_119155598	Adipose	AG
1_119155599	Adipose	AG
1_119155600	Adipose	AG
1_119155609	Adipose	AG
1_119155618	Adipose	AG
1_119155622	Adipose	AG
1_119155644	Adipose	AG
1_119159233	Adipose	AG
1_119160011	Adipose	AG
1_119160085	Adipose	AG
1_119160143	Adipose	AG
1_119395629	Adipose	AG
1_119588411	Adipose	AG
1_119588482	Adipose	AG
1_119588483	Adipose	AG
1_119862958	Adipose	AG
1_119862978	Adipose	AG
1_119862994	Adipose	AG
1_119957003	Adipose	TC
1_119957005	Adipose	AG
1_119958887	Adipose	AG
1_119961325	Adipose	CT
1_119963280	Adipose	AG
1_120885514	Adipose	AG
1_121133383	Adipose	AG
1_121133400	Adipose	AG
1_121133407	Adipose	AG
1_121133408	Adipose	AG
1_121133411	Adipose	AG
1_121133420	Adipose	AG
1_121133424	Adipose	AG
1_121133427	Adipose	AG
[truncated: 941,340+ more rows]

## Sheet: Supplementary Table 2
Table S2. List of RNA editing distributions in the genome.
Tissue	Annotation_Class	Count_in_Tissue	Total_in_Tissue	Count_in_All_Tissues	Proportion_in_Tissue	Proportion_in_All_Tissues	Fold_Enrichment	Fisher_P_value	BH_Adjusted_P
Cartilage	UTR3	3822	6682	60144	0.571984	0.191189	2.99172	0	0
Adipose	UTR5	2732	146384	5600	0.0186632	0.0178016	1.0484	0	0
Adipose	downstream	5170	146384	9214	0.0353181	0.02929	1.2058	0	0
Blastocyst	exonic	740	4600	8230	0.16087	0.026162	6.14897	0	0
Adipose	intergenic	12694	146384	46235	0.0867171	0.146975	0.590014	0	0
Adipose	intronic	74410	146384	166415	0.508321	0.52901	0.96089	0	0
Adipose	ncRNA_exonic	3646	146384	8032	0.0249071	0.0255326	0.975501	0	0
Adipose	ncRNA_intronic	2070	146384	6145	0.0141409	0.0195341	0.723908	0	0
Adipose	ncRNA_splicing	10	146384	58	6.83134768827194e-05	0.000184374	0.370516	0.0135433	0.013969
Adipose	splicing	1076	146384	1857	0.00735053	0.00590315	1.24519	0	0
Adipose	upstream	812	146384	2648	0.00554705	0.00841763	0.658981	1.11133851116961e-258	1.70720511715842e-258
Synovial_membrane	UTR3	9312	18210	60144	0.511367	0.191189	2.67466	0	0
Artery	UTR5	742	35148	5600	0.0211107	0.0178016	1.18589	0	0
Artery	downstream	1790	35148	9214	0.0509275	0.02929	1.73873	0	0
Blastomere	exonic	1804	13082	8230	0.137899	0.026162	5.27097	0	0
Artery	intergenic	3458	35148	46235	0.098384	0.146975	0.669394	0	0
Artery	intronic	11712	35148	166415	0.33322	0.52901	0.629892	0	0
Artery	ncRNA_exonic	880	35148	8032	0.025037	0.0255326	0.980588	0	0
Artery	ncRNA_intronic	382	35148	6145	0.0108683	0.0195341	0.556377	1.69623629796816e-88	2.1410535089738e-88
Artery	ncRNA_splicing	4	35148	58	0.000113804	0.000184374	0.617248	0.0233941	0.0239243
Artery	splicing	240	35148	1857	0.00682827	0.00590315	1.15672	5.69154864963047e-120	7.49871920626496e-120
Artery	upstream	110	35148	2648	0.00312962	0.00841763	0.371794	5.11900782909084e-14	5.61690524711792e-14
Duodenum	UTR3	10266	20480	60144	0.50127	0.191189	2.62185	0	0
Blastocyst	UTR5	228	4600	5600	0.0495652	0.0178016	2.78431	1.584752274531e-191	2.30683698026488e-191
Blastocyst	downstream	158	4600	9214	0.0343478	0.02929	1.17268	3.54488923417866e-78	4.44342018589755e-78
Embryo	exonic	2018	15846	8230	0.127351	0.026162	4.86777	0	0
Blastocyst	intergenic	396	4600	46235	0.086087	0.146975	0.585726	4.34342912242405e-99	5.57999257364797e-99
Blastocyst	intronic	786	4600	166415	0.17087	0.52901	0.322999	8.86447986518386e-70	1.07385141990986e-69
Blastocyst	ncRNA_exonic	94	4600	8032	0.0204348	0.0255326	0.80034	5.4782751393264e-34	6.23866664131493e-34
Blastocyst	ncRNA_intronic	26	4600	6145	0.00565217	0.0195341	0.289349	0.00894672	0.00928093
Blastocyst	splicing	56	4600	1857	0.0121739	0.00590315	2.06228	4.17688695776151e-41	4.81743192253004e-41
Blastocyst	upstream	28	4600	2648	0.00608696	0.00841763	0.72312	3.06320111104151e-10	3.31082515295205e-10
Pituitary	UTR3	5870	12206	60144	0.480911	0.191189	2.51536	0	0
Blastomere	UTR5	364	13082	5600	0.0278245	0.0178016	1.56303	3.11686435805687e-220	4.64953732751458e-220
Blastomere	downstream	364	13082	9214	0.0278245	0.02929	0.949965	4.17019434146023e-150	5.72410706185225e-150
Cartilage	exonic	716	6682	8230	0.107154	0.026162	4.09577	0	0
Blastomere	intergenic	2440	13082	46235	0.186516	0.146975	1.26903	0	0
Blastomere	intronic	3140	13082	166415	0.240024	0.52901	0.453724	0	0
Blastomere	ncRNA_exonic	320	13082	8032	0.0244611	0.0255326	0.958033	4.77691663288784e-133	6.3869144610093e-133
Blastomere	ncRNA_intronic	158	13082	6145	0.0120777	0.0195341	0.618286	2.32059101169852e-42	2.68504280520246e-42
Blastomere	splicing	116	13082	1857	0.00886715	0.00590315	1.5021	2.71835397620135e-69	3.27108595136229e-69
Blastomere	upstream	138	13082	2648	0.0105488	0.00841763	1.25319	3.03291294161442e-72	3.71146295567053e-72
Kidney	UTR3	6834	14478	60144	0.472027	0.191189	2.46889	0	0
Blood	UTR5	1586	71712	5600	0.0221162	0.0178016	1.24237	0	0
Blood	downstream	3430	71712	9214	0.0478302	0.02929	1.63299	0	0
Synovial_membrane	exonic	1460	18210	8230	0.0801757	0.026162	3.06458	0	0
Blood	intergenic	6450	71712	46235	0.0899431	0.146975	0.611963	0	0
Blood	intronic	28252	71712	166415	0.393965	0.52901	0.74472	0	0
Blood	ncRNA_exonic	1810	71712	8032	0.0252398	0.0255326	0.988533	0	0
Blood	ncRNA_intronic	896	71712	6145	0.0124944	0.0195341	0.639621	1.15874529812344e-254	1.77248751111256e-254
Blood	splicing	552	71712	1857	0.00769746	0.00590315	1.30396	1.11253693100774e-308	1.11253693210606e-308
Blood	upstream	412	71712	2648	0.0057452	0.00841763	0.682521	1.61934851348294e-127	2.15713953272082e-127
Milk	UTR3	6342	13464	60144	0.471034	0.191189	2.4637	0	0
Brain	UTR5	3494	192648	5600	0.0181367	0.0178016	1.01882	0	0
Brain	downstream	7252	192648	9214	0.0376438	0.02929	1.28521	0	0
Duodenum	exonic	1624	20480	8230	0.0792969	0.026162	3.03099	0	0
Brain	intergenic	24910	192648	46235	0.129303	0.146975	0.879765	0	0
Brain	intronic	91212	192648	166415	0.473465	0.52901	0.895001	0	0
Brain	ncRNA_exonic	6578	192648	8032	0.0341452	0.0255326	1.33732	0	0
Brain	ncRNA_intronic	4280	192648	6145	0.0222167	0.0195341	1.13733	0	0
Brain	ncRNA_splicing	26	192648	58	0.000134961	0.000184374	0.731997	1.55633075521316e-11	1.69227530913238e-11
Brain	splicing	778	192648	1857	0.00403845	0.00590315	0.684119	1.61793444964687e-274	2.51756179449361e-274
Brain	upstream	1250	192648	2648	0.00648852	0.00841763	0.770825	0	0
Jejunum	UTR3	14050	30712	60144	0.457476	0.191189	2.39279	0	0
Cartilage	UTR5	144	6682	5600	0.0215504	0.0178016	1.21059	4.81887384702675e-73	5.91705258087298e-73
Cartilage	downstream	284	6682	9214	0.0425022	0.02929	1.45108	4.53638307008022e-163	6.29859341653446e-163
Ileum	exonic	3582	46586	8230	0.0768901	0.026162	2.93899	0	0
Cartilage	intergenic	450	6682	46235	0.0673451	0.146975	0.458209	4.60507300799179e-78	5.73252191684495e-78
Cartilage	intronic	1004	6682	166415	0.150254	0.52901	0.284029	8.79501171863678e-60	1.05481702007571e-59
Cartilage	ncRNA_exonic	172	6682	8032	0.0257408	0.0255326	1.00815	3.54134151692964e-75	4.39321061034914e-75
Cartilage	ncRNA_intronic	16	6682	6145	0.00239449	0.0195341	0.12258	0.237472	0.238795
Cartilage	splicing	58	6682	1857	0.00868004	0.00590315	1.47041	9.59460041130055e-35	1.09957166618397e-34
Cartilage	upstream	16	6682	2648	0.00239449	0.00841763	0.284462	0.0466469	0.0475693
Blastocyst	UTR3	2088	4600	60144	0.453913	0.191189	2.37415	0	0
Colon	UTR5	746	33524	5600	0.0222527	0.0178016	1.25004	0	0
Colon	downstream	1688	33524	9214	0.050352	0.02929	1.71908	0	0
Pituitary	exonic	906	12206	8230	0.0742258	0.026162	2.83716	0	0
Colon	intergenic	2616	33524	46235	0.0780336	0.146975	0.530933	0	0
Colon	intronic	10390	33524	166415	0.309927	0.52901	0.585862	0	0
Colon	ncRNA_exonic	984	33524	8032	0.0293521	0.0255326	1.14959	0	0
Colon	ncRNA_intronic	470	33524	6145	0.0140198	0.0195341	0.717709	1.81024418232312e-148	2.47537177961608e-148
Colon	ncRNA_splicing	6	33524	58	0.000178976	0.000184374	0.970724	0.000591675	0.000620914
Colon	splicing	416	33524	1857	0.012409	0.00590315	2.1021	1.11257215107482e-308	1.11259369299227e-308
Colon	upstream	142	33524	2648	0.00423577	0.00841763	0.503203	1.56846020625053e-29	1.76390696092349e-29
Macrophage	UTR3	10882	24894	60144	0.437133	0.191189	2.28639	0	0
Duodenum	UTR5	430	20480	5600	0.0209961	0.0178016	1.17945	1.54691889611755e-213	2.29809761933513e-213
Duodenum	downstream	1134	20480	9214	0.0553711	0.02929	1.89044	0	0
Jejunum	exonic	2190	30712	8230	0.0713076	0.026162	2.72562	0	0
Duodenum	intergenic	1506	20480	46235	0.0735352	0.146975	0.500325	4.17960753746703e-299	6.58881362893274e-299
Duodenum	intronic	4282	20480	166415	0.209082	0.52901	0.395232	0	0
Duodenum	ncRNA_exonic	780	20480	8032	0.0380859	0.0255326	1.49166	0	0
Duodenum	ncRNA_intronic	256	20480	6145	0.0125	0.0195341	0.639906	8.51711634372391e-71	1.03524545457385e-70
Duodenum	splicing	140	20480	1857	0.00683594	0.00590315	1.15802	1.50345761719438e-69	1.81521137059254e-69
Duodenum	upstream	62	20480	2648	0.00302734	0.00841763	0.359643	5.58287531249415e-08	5.99826782086425e-08
Ileum	UTR3	19626	46586	60144	0.421285	0.191189	2.2035	0	0
Embryo	UTR5	1340	15846	5600	0.0845639	0.0178016	4.75035	0	0
Embryo	downstream	512	15846	9214	0.032311	0.02929	1.10314	4.22729454858326e-240	6.38516038509856e-240
Milk	exonic	956	13464	8230	0.0710042	0.026162	2.71402	0	0
Embryo	intergenic	1702	15846	46235	0.107409	0.146975	0.730798	0	0
Embryo	intronic	2972	15846	166415	0.187555	0.52901	0.35454	0	0
Embryo	ncRNA_exonic	384	15846	8032	0.0242332	0.0255326	0.949109	2.15093778553082e-158	2.97505187960393e-158
Embryo	ncRNA_intronic	166	15846	6145	0.0104758	0.0195341	0.536284	4.97080363610762e-37	5.71484112304092e-37
Embryo	splicing	168	15846	1857	0.010602	0.00590315	1.796	3.08687351210855e-112	4.00849402111937e-112
Embryo	upstream	428	15846	2648	0.02701	0.00841763	3.20874	0	0
Colon	UTR3	14094	33524	60144	0.420415	0.191189	2.19895	0	0
Fetal_thymus	UTR5	818	27944	5600	0.0292728	0.0178016	1.64439	0	0
Fetal_thymus	downstream	1290	27944	9214	0.0461638	0.02929	1.57609	0	0
Kidney	exonic	1004	14478	8230	0.0693466	0.026162	2.65066	0	0
Fetal_thymus	intergenic	2044	27944	46235	0.0731463	0.146975	0.49768	0	0
Fetal_thymus	intronic	9114	27944	166415	0.326152	0.52901	0.616533	0	0
Fetal_thymus	ncRNA_exonic	948	27944	8032	0.033925	0.0255326	1.32869	0	0
Fetal_thymus	ncRNA_intronic	482	27944	6145	0.0172488	0.0195341	0.883009	1.67787631925593e-187	2.37534647549565e-187
Fetal_thymus	ncRNA_splicing	2	27944	58	7.1571714858288e-05	0.000184374	0.388188	0.213667	0.215458
Fetal_thymus	splicing	226	27944	1857	0.0080876	0.00590315	1.37005	1.70105585428336e-127	2.25765133601579e-127
Fetal_thymus	upstream	132	27944	2648	0.00472373	0.00841763	0.561172	6.58296927355029e-32	7.44969250078889e-32
Large_intestine	UTR3	14182	33876	60144	0.418644	0.191189	2.18968	0	0
Frontal_cortex	UTR5	638	31992	5600	0.0199425	0.0178016	1.12026	2.32304038214015e-307	3.71069724757785e-307
Frontal_cortex	downstream	1268	31992	9214	0.0396349	0.02929	1.35319	0	0
Macrophage	exonic	1696	24894	8230	0.0681289	0.026162	2.60411	0	0
Frontal_cortex	intergenic	4244	31992	46235	0.132658	0.146975	0.902592	0	0
Frontal_cortex	intronic	9444	31992	166415	0.295199	0.52901	0.558021	0	0
Frontal_cortex	ncRNA_exonic	1386	31992	8032	0.0433233	0.0255326	1.69678	0	0
Frontal_cortex	ncRNA_intronic	814	31992	6145	0.0254439	0.0195341	1.30254	0	0
Frontal_cortex	ncRNA_splicing	2	31992	58	6.25156289072268e-05	0.000184374	0.33907	0.259832	0.260554
Frontal_cortex	splicing	182	31992	1857	0.00568892	0.00590315	0.96371	4.48015538224795e-78	5.59631866087027e-78
Frontal_cortex	upstream	182	31992	2648	0.00568892	0.00841763	0.675835	1.20565123882745e-54	1.43643596441158e-54
Hypothalamus	UTR3	27902	66988	60144	0.416522	0.191189	2.17858	0	0
Heart	UTR5	1082	52110	5600	0.0207638	0.0178016	1.1664	0	0
Heart	downstream	2382	52110	9214	0.045711	0.02929	1.56063	0	0
Muscle	exonic	3012	49856	8230	0.060414	0.026162	2.30922	0	0
Heart	intergenic	4374	52110	46235	0.0839378	0.146975	0.571104	0	0
Heart	intronic	17534	52110	166415	0.336481	0.52901	0.636057	0	0
Heart	ncRNA_exonic	1238	52110	8032	0.0237574	0.0255326	0.930474	0	0
Heart	ncRNA_intronic	538	52110	6145	0.0103243	0.0195341	0.528528	8.9239550710181e-117	1.16722745675273e-116
Heart	ncRNA_splicing	8	52110	58	0.000153521	0.000184374	0.832663	0.000195334	0.000205584
Heart	splicing	366	52110	1857	0.0070236	0.00590315	1.18981	2.01651110662488e-190	2.90024107367163e-190
Heart	upstream	268	52110	2648	0.00514297	0.00841763	0.610976	9.44527819283633e-72	1.15194102284254e-71
Heart	UTR3	21528	52110	60144	0.413126	0.191189	2.16082	0	0
Hypothalamus	UTR5	1412	66988	5600	0.0210784	0.0178016	1.18407	0	0
Hypothalamus	downstream	3600	66988	9214	0.053741	0.02929	1.83479	0	0
Fetal_thymus	exonic	1658	27944	8230	0.059333	0.026162	2.2679	0	0
Hypothalamus	intergenic	8496	66988	46235	0.126829	0.146975	0.862929	0	0
Hypothalamus	intronic	17948	66988	166415	0.267929	0.52901	0.506471	0	0
Hypothalamus	ncRNA_exonic	2822	66988	8032	0.0421269	0.0255326	1.64993	0	0
Hypothalamus	ncRNA_intronic	1590	66988	6145	0.0237356	0.0195341	1.21508	0	0
Hypothalamus	ncRNA_splicing	10	66988	58	0.00014928	0.000184374	0.809661	3.61789743762623e-05	3.84135580877374e-05
Hypothalamus	splicing	300	66988	1857	0.00447841	0.00590315	0.758649	1.2708920862758e-104	1.63854301123416e-104
Hypothalamus	upstream	344	66988	2648	0.00513525	0.00841763	0.610059	1.22244204912996e-92	1.55387880188703e-92
Artery	UTR3	14302	35148	60144	0.406908	0.191189	2.1283	0	0
Ileum	UTR5	1148	46586	5600	0.0246426	0.0178016	1.38429	0	0
Ileum	downstream	2106	46586	9214	0.0452067	0.02929	1.54342	0	0
Morula	exonic	404	6820	8230	0.0592375	0.026162	2.26426	4.19324699935355e-305	6.63930774897645e-305
Ileum	intergenic	3356	46586	46235	0.0720388	0.146975	0.490144	0	0
Ileum	intronic	14050	46586	166415	0.301593	0.52901	0.570108	0	0
Ileum	ncRNA_exonic	1568	46586	8032	0.0336582	0.0255326	1.31824	0	0
Ileum	ncRNA_intronic	622	46586	6145	0.0133517	0.0195341	0.683505	1.45538709749881e-187	2.06848323699634e-187
Ileum	ncRNA_splicing	4	46586	58	8.58627055338514e-05	0.000184374	0.465699	0.0558908	0.0566757
Ileum	splicing	296	46586	1857	0.00635384	0.00590315	1.07635	5.23081585527377e-141	7.07237649346004e-141
Ileum	upstream	228	46586	2648	0.00489417	0.00841763	0.58142	2.90475819761645e-57	3.47224407066073e-57
Fetal_thymus	UTR3	11230	27944	60144	0.401875	0.191189	2.10197	0	0
Jejunum	UTR5	670	30712	5600	0.0218156	0.0178016	1.22548	0	0
Jejunum	downstream	1588	30712	9214	0.0517062	0.02929	1.76532	0	0
Colon	exonic	1972	33524	8230	0.0588235	0.026162	2.24843	0	0
Jejunum	intergenic	2048	30712	46235	0.066684	0.146975	0.453711	0	0
Jejunum	intronic	8220	30712	166415	0.267648	0.52901	0.505941	0	0
Jejunum	ncRNA_exonic	1132	30712	8032	0.0368586	0.0255326	1.44359	0	0
Jejunum	ncRNA_intronic	366	30712	6145	0.0119172	0.0195341	0.61007	1.79043586019116e-95	2.29201186357805e-95
Jejunum	ncRNA_splicing	4	30712	58	0.000130242	0.000184374	0.706403	0.0150706	0.0154559
Jejunum	splicing	330	30712	1857	0.010745	0.00590315	1.82021	4.96307879466555e-226	7.434321348026e-226
Jejunum	upstream	114	30712	2648	0.0037119	0.00841763	0.440968	1.27559827912273e-19	1.42126845297316e-19
Embryo	UTR3	6156	15846	60144	0.388489	0.191189	2.03196	0	0
Kidney	UTR5	264	14478	5600	0.0182346	0.0178016	1.02432	1.27900461886374e-116	1.66686161519788e-116
Kidney	downstream	680	14478	9214	0.0469678	0.02929	1.60354	0	0
Large_intestine	exonic	1992	33876	8230	0.0588027	0.026162	2.24763	0	0
Kidney	intergenic	1160	14478	46235	0.0801216	0.146975	0.545139	3.26373922873019e-261	5.03508487851111e-261
Kidney	intronic	3946	14478	166415	0.272551	0.52901	0.51521	0	0
Kidney	ncRNA_exonic	342	14478	8032	0.023622	0.0255326	0.925171	7.7533599858162e-138	1.04438916226853e-137
Kidney	ncRNA_intronic	108	14478	6145	0.00745959	0.0195341	0.381875	2.58366738480971e-14	2.84360953023263e-14
Kidney	splicing	104	14478	1857	0.00718331	0.00590315	1.21686	9.29181623102718e-54	1.09978546209863e-53
Kidney	upstream	36	14478	2648	0.00248653	0.00841763	0.295396	0.00164063	0.00171176
Muscle	UTR3	19352	49856	60144	0.388158	0.191189	2.03023	0	0
Large_intestine	UTR5	758	33876	5600	0.0223757	0.0178016	1.25695	0	0
Large_intestine	downstream	1708	33876	9214	0.0504192	0.02929	1.72138	0	0
Frontal_cortex	exonic	1836	31992	8230	0.0573893	0.026162	2.19361	0	0
Large_intestine	intergenic	2654	33876	46235	0.0783446	0.146975	0.533048	0	0
Large_intestine	intronic	10570	33876	166415	0.31202	0.52901	0.589819	0	0
Large_intestine	ncRNA_exonic	978	33876	8032	0.02887	0.0255326	1.13071	0	0
Large_intestine	ncRNA_intronic	472	33876	6145	0.0139332	0.0195341	0.713274	4.11203800359271e-148	5.60168195961121e-148
Large_intestine	ncRNA_splicing	6	33876	58	0.000177117	0.000184374	0.960637	0.000624718	0.000653691
Large_intestine	splicing	416	33876	1857	0.0122801	0.00590315	2.08026	1.11465741024826e-308	1.11593912320503e-308
Large_intestine	upstream	140	33876	2648	0.00413272	0.00841763	0.49096	4.12542619425357e-28	4.61077045240105e-28
Frontal_cortex	UTR3	11996	31992	60144	0.374969	0.191189	1.96124	0	0
Liver	UTR5	1678	77782	5600	0.0215731	0.0178016	1.21186	0	0
Liver	downstream	2950	77782	9214	0.0379265	0.02929	1.29486	0	0
Testis	exonic	3542	63894	8230	0.0554356	0.026162	2.11893	0	0
Liver	intergenic	4936	77782	46235	0.0634594	0.146975	0.431771	0	0
Liver	intronic	33494	77782	166415	0.430614	0.52901	0.813999	0	0
Liver	ncRNA_exonic	1702	77782	8032	0.0218817	0.0255326	0.857008	0	0
Liver	ncRNA_intronic	830	77782	6145	0.0106708	0.0195341	0.546268	3.77803340716228e-192	5.52174113354486e-192
Liver	ncRNA_splicing	10	77782	58	0.000128564	0.000184374	0.697303	0.000124824	0.000131759
Liver	splicing	772	77782	1857	0.00992518	0.00590315	1.68134	0	0
Liver	upstream	420	77782	2648	0.00539971	0.00841763	0.641476	2.68094006102627e-121	3.54512586824353e-121
Liver	UTR3	27870	77782	60144	0.358309	0.191189	1.8741	0	0
Lung	UTR5	2998	118956	5600	0.0252026	0.0178016	1.41575	0	0
Lung	downstream	4622	118956	9214	0.0388547	0.02929	1.32655	0	0
Heart	exonic	2792	52110	8230	0.053579	0.026162	2.04797	0	0
Lung	intergenic	10376	118956	46235	0.0872255	0.146975	0.593473	0	0
Lung	intronic	53410	118956	166415	0.44899	0.52901	0.848735	0	0
Lung	ncRNA_exonic	3280	118956	8032	0.0275732	0.0255326	1.07992	0	0
Lung	ncRNA_intronic	1580	118956	6145	0.0132822	0.0195341	0.67995	0	0
Lung	ncRNA_splicing	10	118956	58	8.4064696190188e-05	0.000184374	0.455947	0.00327911	0.0034114
Lung	splicing	762	118956	1857	0.00640573	0.00590315	1.08514	0	0
Lung	upstream	726	118956	2648	0.0061031	0.00841763	0.725038	4.20403891439773e-252	6.40362045610794e-252
Blood	UTR3	25258	71712	60144	0.352214	0.191189	1.84223	0	0
Lymph_node	UTR5	702	27468	5600	0.025557	0.0178016	1.43566	0	0
Lymph_node	downstream	866	27468	9214	0.0315276	0.02929	1.07639	0	0
Placenta	exonic	1502	29340	8230	0.0511929	0.026162	1.95676	0	0
Lymph_node	intergenic	1542	27468	46235	0.0561381	0.146975	0.381957	4.1333660956396e-188	5.92121095446784e-188
Lymph_node	intronic	13268	27468	166415	0.483035	0.52901	0.913092	0	0
Lymph_node	ncRNA_exonic	630	27468	8032	0.0229358	0.0255326	0.898293	8.02655499189089e-249	1.21747325717337e-248
Lymph_node	ncRNA_intronic	336	27468	6145	0.0122324	0.0195341	0.626208	1.84637240522377e-90	2.33873837995011e-90
Lymph_node	splicing	130	27468	1857	0.00473278	0.00590315	0.801739	3.60907600091394e-47	4.24389718674245e-47
Lymph_node	upstream	88	27468	2648	0.00320373	0.00841763	0.380598	6.07063059837377e-12	6.62083880970674e-12
Uterus	UTR3	35698	104992	60144	0.340007	0.191189	1.77838	0	0
Macrophage	UTR5	610	24894	5600	0.0245039	0.0178016	1.3765	0	0
Macrophage	downstream	1248	24894	9214	0.0501326	0.02929	1.71159	0	0
Small_intestine	exonic	4562	91882	8230	0.0496506	0.026162	1.89781	0	0
Macrophage	intergenic	1712	24894	46235	0.0687716	0.146975	0.467915	7.71313053551414e-306	1.22662560498705e-305
Macrophage	intronic	7480	24894	166415	0.300474	0.52901	0.567993	0	0
Macrophage	ncRNA_exonic	638	24894	8032	0.0256287	0.0255326	1.00376	4.0360621271572e-278	6.30743908183441e-278
Macrophage	ncRNA_intronic	236	24894	6145	0.0094802	0.0195341	0.485315	4.17156738096179e-45	4.88940202768574e-45
Macrophage	splicing	292	24894	1857	0.0117297	0.00590315	1.98703	2.31784612093484e-209	3.4292723346618e-209
Macrophage	upstream	100	24894	2648	0.00401703	0.00841763	0.477217	1.31102678152729e-19	1.45624820963493e-19
Small_intestine	UTR3	31046	91882	60144	0.33789	0.191189	1.7673	0	0
Milk	UTR5	226	13464	5600	0.0167855	0.0178016	0.94292	5.12645046963068e-93	6.53939441532394e-93
Milk	downstream	640	13464	9214	0.0475342	0.02929	1.62288	0	0
Lymph_node	exonic	1280	27468	8230	0.0465997	0.026162	1.78119	0	0
Milk	intergenic	1344	13464	46235	0.0998217	0.146975	0.679177	0	0
Milk	intronic	3476	13464	166415	0.25817	0.52901	0.488024	0	0
Milk	ncRNA_exonic	240	13464	8032	0.0178253	0.0255326	0.698139	3.37855501415327e-73	4.16265651914448e-73
Milk	ncRNA_intronic	80	13464	6145	0.00594177	0.0195341	0.304174	9.7741809278818e-07	1.04392879140986e-06
Milk	splicing	70	13464	1857	0.00519905	0.00590315	0.880725	3.18958554041202e-28	3.57590180151783e-28
Milk	upstream	90	13464	2648	0.00668449	0.00841763	0.794107	1.76311315693197e-32	2.00152153978755e-32
Blastomere	UTR3	4238	13082	60144	0.323957	0.191189	1.69443	0	0
Morula	UTR5	564	6820	5600	0.0826979	0.0178016	4.64553	0	0
Morula	downstream	140	6820	9214	0.0205279	0.02929	0.700848	1.83961626695771e-43	2.14226281410236e-43
Artery	exonic	1528	35148	8230	0.0434733	0.026162	1.66169	0	0
Morula	intergenic	1808	6820	46235	0.265103	0.146975	1.80373	0	0
Morula	intronic	2848	6820	166415	0.417595	0.52901	0.78939	0	0
Morula	ncRNA_exonic	146	6820	8032	0.0214076	0.0255326	0.838442	2.71218906152492e-54	3.22072451056085e-54
Morula	ncRNA_intronic	248	6820	6145	0.0363636	0.0195341	1.86155	4.29849666460111e-167	5.9913409108919e-167
Morula	ncRNA_splicing	4	6820	58	0.00058651	0.000184374	3.18109	6.30698451869016e-05	6.67689563415586e-05
Morula	splicing	12	6820	1857	0.00175953	0.00590315	0.298067	0.0512674	0.0521339
Morula	upstream	230	6820	2648	0.0337243	0.00841763	4.0064	2.47913297172004e-229	3.72902917829556e-229
Placenta	UTR3	9474	29340	60144	0.322904	0.191189	1.68892	0	0
Muscle	UTR5	1242	49856	5600	0.0249117	0.0178016	1.39941	0	0
Muscle	downstream	2012	49856	9214	0.0403562	0.02929	1.37781	0	0
Blood	exonic	3066	71712	8230	0.0427544	0.026162	1.63421	0	0
Muscle	intergenic	3656	49856	46235	0.0733312	0.146975	0.498938	0	0
Muscle	intronic	17980	49856	166415	0.360639	0.52901	0.681723	0	0
Muscle	ncRNA_exonic	1120	49856	8032	0.0224647	0.0255326	0.879843	0	0
Muscle	ncRNA_intronic	562	49856	6145	0.0112725	0.0195341	0.577066	1.26654904603888e-137	1.6997182365057e-137
Muscle	ncRNA_splicing	4	49856	58	8.02310654685494e-05	0.000184374	0.435154	0.0681711	0.0689349
Muscle	splicing	630	49856	1857	0.0126364	0.00590315	2.14062	0	0
Muscle	upstream	286	49856	2648	0.00573652	0.00841763	0.681489	4.55610945357551e-87	5.73085544508975e-87
Lymph_node	UTR3	8626	27468	60144	0.314038	0.191189	1.64255	0	0
Oocyte	UTR5	1030	85696	5600	0.0120192	0.0178016	0.675176	1.11253693269538e-308	1.11253693482526e-308
Oocyte	downstream	1942	85696	9214	0.0226615	0.02929	0.773693	0	0
Liver	exonic	3120	77782	8230	0.0401121	0.026162	1.53322	0	0
Oocyte	intergenic	28242	85696	46235	0.32956	0.146975	2.24229	0	0
Oocyte	intronic	26778	85696	166415	0.312477	0.52901	0.590682	0	0
Oocyte	ncRNA_exonic	1854	85696	8032	0.0216346	0.0255326	0.847332	0	0
Oocyte	ncRNA_intronic	2312	85696	6145	0.0269791	0.0195341	1.38113	0	0
Oocyte	ncRNA_splicing	16	85696	58	0.000186706	0.000184374	1.01265	4.50193304657122e-09	4.85133680540959e-09
Oocyte	splicing	292	85696	1857	0.00340739	0.00590315	0.577217	1.16725810524946e-74	1.44308279450362e-74
Oocyte	upstream	884	85696	2648	0.0103155	0.00841763	1.22547	0	0
Lung	UTR3	36562	118956	60144	0.307357	0.191189	1.60761	0	0
Ovary	UTR5	2634	140500	5600	0.0187473	0.0178016	1.05312	0	0
Ovary	downstream	4290	140500	9214	0.0305338	0.02929	1.04246	0	0
Lung	exonic	4630	118956	8230	0.038922	0.026162	1.48773	0	0
Ovary	intergenic	10810	140500	46235	0.0769395	0.146975	0.523488	0	0
Ovary	intronic	74628	140500	166415	0.53116	0.52901	1.00406	0	0
Ovary	ncRNA_exonic	3516	140500	8032	0.0250249	0.0255326	0.980115	0	0
Ovary	ncRNA_intronic	2168	140500	6145	0.0154306	0.0195341	0.789931	0	0
Ovary	ncRNA_splicing	10	140500	58	7.11743772241993e-05	0.000184374	0.386033	0.0103465	0.0107023
Ovary	splicing	1104	140500	1857	0.00785765	0.00590315	1.3311	0	0
Ovary	upstream	698	140500	2648	0.00496797	0.00841763	0.590187	2.86367942971199e-191	4.15176013705233e-191
Adipose	UTR3	39956	146384	60144	0.272953	0.191189	1.42766	0	0
Pituitary	UTR5	322	12206	5600	0.0263805	0.0178016	1.48191	7.58383651441522e-188	1.08212054612802e-187
Pituitary	downstream	566	12206	9214	0.0463706	0.02929	1.58315	0	0
Hypothalamus	exonic	2564	66988	8230	0.0382755	0.026162	1.46302	0	0
Pituitary	intergenic	908	12206	46235	0.0743896	0.146975	0.506139	2.91331708647134e-183	4.07638553572152e-183
Pituitary	intronic	3012	12206	166415	0.246764	0.52901	0.466463	0	0
Pituitary	ncRNA_exonic	380	12206	8032	0.0311322	0.0255326	1.21931	1.80746180403753e-192	2.65241346039654e-192
Pituitary	ncRNA_intronic	170	12206	6145	0.0139276	0.0195341	0.712988	1.76630051760645e-53	2.08377283286251e-53
Pituitary	splicing	44	12206	1857	0.00360478	0.00590315	0.610655	8.46794468610358e-13	9.26341827782846e-13
Pituitary	upstream	28	12206	2648	0.00229395	0.00841763	0.272518	0.0146321	0.0150489
Testis	UTR3	17250	63894	60144	0.269978	0.191189	1.4121	0	0
Placenta	UTR5	572	29340	5600	0.0194956	0.0178016	1.09516	1.02910709969061e-269	1.59445348922021e-269
Placenta	downstream	1090	29340	9214	0.0371506	0.02929	1.26837	0	0
Uterus	exonic	3918	104992	8230	0.0373171	0.026162	1.42638	0	0
Placenta	intergenic	2388	29340	46235	0.0813906	0.146975	0.553773	0	0
Placenta	intronic	12636	29340	166415	0.430675	0.52901	0.814114	0	0
Placenta	ncRNA_exonic	784	29340	8032	0.0267212	0.0255326	1.04655	0	0
Placenta	ncRNA_intronic	498	29340	6145	0.0169734	0.0195341	0.868912	5.78504257171113e-191	8.35360147355088e-191
Placenta	splicing	286	29340	1857	0.00974778	0.00590315	1.65129	1.27976282266784e-183	1.79764349798868e-183
Placenta	upstream	110	29340	2648	0.00374915	0.00841763	0.445393	2.77539779755023e-19	3.07336995372894e-19
Ovary	UTR3	36516	140500	60144	0.2599	0.191189	1.35939	0	0
Small_intestine	UTR5	2132	91882	5600	0.0232037	0.0178016	1.30346	0	0
Small_intestine	downstream	3624	91882	9214	0.0394419	0.02929	1.3466	0	0
Ovary	exonic	4126	140500	8230	0.0293665	0.026162	1.12249	0	0
Small_intestine	intergenic	6576	91882	46235	0.0715701	0.146975	0.486955	0	0
Small_intestine	intronic	38722	91882	166415	0.421432	0.52901	0.796642	0	0
Small_intestine	ncRNA_exonic	2772	91882	8032	0.0301691	0.0255326	1.18159	0	0
Small_intestine	ncRNA_intronic	1194	91882	6145	0.0129949	0.0195341	0.665243	0	0
Small_intestine	ncRNA_splicing	14	91882	58	0.000152369	0.000184374	0.826415	5.9060773244944e-07	6.32668817252961e-07
Small_intestine	splicing	784	91882	1857	0.00853268	0.00590315	1.44545	0	0
Small_intestine	upstream	456	91882	2648	0.00496289	0.00841763	0.589583	1.36983050984896e-119	1.79821386929263e-119
Brain	UTR3	48758	192648	60144	0.253094	0.191189	1.32378	0	0
Spleen	UTR5	2322	167050	5600	0.0139	0.0178016	0.780829	0	0
Spleen	downstream	2916	167050	9214	0.0174559	0.02929	0.595966	0	0
Adipose	exonic	3808	146384	8230	0.0260138	0.026162	0.994333	0	0
Spleen	intergenic	8154	167050	46235	0.0488117	0.146975	0.33211	0	0
Spleen	intronic	120556	167050	166415	0.721676	0.52901	1.3642	0	0
Spleen	ncRNA_exonic	2952	167050	8032	0.0176714	0.0255326	0.692109	0	0
Spleen	ncRNA_intronic	2224	167050	6145	0.0133134	0.0195341	0.681545	0	0
Spleen	ncRNA_splicing	4	167050	58	2.39449266686621e-05	0.000184374	0.129872	0.816966	0.816966
Spleen	splicing	498	167050	1857	0.00298114	0.00590315	0.505009	8.42244717858785e-112	1.0897861761542e-111
Spleen	upstream	424	167050	2648	0.00253816	0.00841763	0.301529	1.172334808223e-31	1.32254020552657e-31
Oocyte	UTR3	20280	85696	60144	0.23665	0.191189	1.23778	0	0
Synovial_membrane	UTR5	326	18210	5600	0.0179023	0.0178016	1.00565	7.02227074036857e-142	9.53022457621448e-142
Synovial_membrane	downstream	988	18210	9214	0.0542559	0.02929	1.85237	0	0
Oocyte	exonic	2066	85696	8230	0.0241085	0.026162	0.921506	0	0
Synovial_membrane	intergenic	1174	18210	46235	0.0644701	0.146975	0.438647	4.82932022470504e-187	6.81009609811922e-187
Synovial_membrane	intronic	4246	18210	166415	0.233169	0.52901	0.440764	0	0
Synovial_membrane	ncRNA_exonic	408	18210	8032	0.0224053	0.0255326	0.877516	9.89592052933143e-157	1.36352187446132e-156
Synovial_membrane	ncRNA_intronic	116	18210	6145	0.00637013	0.0195341	0.326103	6.35896414263151e-11	6.89365181828822e-11
Synovial_membrane	splicing	102	18210	1857	0.00560132	0.00590315	0.94887	2.60230990469697e-43	3.02068770287977e-43
Synovial_membrane	upstream	78	18210	2648	0.00428336	0.00841763	0.508856	4.48547735977857e-17	4.95185726874637e-17
Spleen	UTR3	24166	167050	60144	0.144663	0.191189	0.756649	0	0
Testis	UTR5	1550	63894	5600	0.0242589	0.0178016	1.36274	0	0
Testis	downstream	2230	63894	9214	0.0349016	0.02929	1.19158	0	0
Brain	exonic	4110	192648	8230	0.0213342	0.026162	0.815466	0	0
Testis	intergenic	10160	63894	46235	0.159013	0.146975	1.08191	0	0
Testis	intronic	24000	63894	166415	0.375622	0.52901	0.710047	0	0
Testis	ncRNA_exonic	1902	63894	8032	0.0297681	0.0255326	1.16588	0	0
Testis	ncRNA_intronic	1282	63894	6145	0.0200645	0.0195341	1.02715	0	0
Testis	ncRNA_splicing	40	63894	58	0.000626037	0.000184374	3.39547	4.53705297227726e-45	5.30056997732068e-45
Testis	splicing	696	63894	1857	0.010893	0.00590315	1.84529	0	0
Testis	upstream	1242	63894	2648	0.0194384	0.00841763	2.30925	0	0
Morula	UTR3	416	6820	60144	0.0609971	0.191189	0.31904	5.1190212045797e-34	5.84799574320656e-34
Uterus	UTR5	2062	104992	5600	0.0196396	0.0178016	1.10325	0	0
Uterus	downstream	4864	104992	9214	0.0463273	0.02929	1.58168	0	0
Spleen	exonic	2834	167050	8230	0.016965	0.026162	0.648458	0	0
Uterus	intergenic	10642	104992	46235	0.10136	0.146975	0.689643	0	0
Uterus	intronic	41684	104992	166415	0.397021	0.52901	0.750497	0	0
Uterus	ncRNA_exonic	3104	104992	8032	0.0295642	0.0255326	1.1579	0	0
Uterus	ncRNA_intronic	1784	104992	6145	0.0169918	0.0195341	0.869851	0	0
Uterus	ncRNA_splicing	14	104992	58	0.000133343	0.000184374	0.723223	2.83743163773004e-06	3.0215717440134e-06
Uterus	splicing	608	104992	1857	0.00579092	0.00590315	0.980988	1.07672026452906e-285	1.68998267606518e-285
Uterus	upstream	614	104992	2648	0.00584806	0.00841763	0.69474	6.19709089833984e-200	9.13122373183952e-200

## Sheet: Supplementary Table 3
Table S3. List of tissue-specific RNA editing.
editing site	tissue
1_577229	Lung
1_1194240	Uterus
1_1982440	Testis
1_2093510	Oocyte
1_2093703	Oocyte
1_2894522	Testis
1_7068597	Liver
1_7097682	Liver
1_7350984	Liver
1_7351001	Liver
1_8654137	Testis
1_9675027	Oocyte
1_9675035	Oocyte
1_9679492	Oocyte
1_9679581	Oocyte
1_9679582	Oocyte
1_9679609	Oocyte
1_9679617	Oocyte
1_11464951	Testis
1_26042982	Oocyte
1_26043018	Oocyte
1_26043113	Oocyte
1_26043114	Oocyte
1_26191094	Testis
1_27090740	Blood
1_27778265	Oocyte
1_30533085	Muscle
1_30533087	Muscle
1_31121472	Testis
1_31998516	Blastomere
1_32000727	Blastomere
1_32008860	Liver
1_32023728	Blood
1_35746222	Brain
1_35760719	Brain
1_38708444	Oocyte
1_39566819	Muscle
1_39566820	Muscle
1_39566821	Muscle
1_39566822	Muscle
1_42310064	Oocyte
1_42528015	Testis
1_42528016	Testis
1_55788344	Testis
1_57296269	Oocyte
1_57859362	Blastomere
1_58140141	Testis
1_70199270	Oocyte
1_70199273	Oocyte
1_71515424	Oocyte
1_78063215	Testis
1_82263943	Liver
1_82875116	Adipose
1_86416705	Blastomere
1_95848261	Oocyte
1_99036776	Jejunum
1_99568684	Oocyte
1_103086878	Oocyte
1_103086890	Oocyte
1_103527149	Oocyte
1_103735129	Oocyte
1_103735187	Oocyte
1_103735222	Oocyte
1_103735229	Oocyte
1_106862030	Blastomere
1_106862139	Blastomere
1_107699089	Blastomere
1_108622040	Oocyte
1_108622185	Oocyte
1_108995119	Heart
1_110103840	Blastomere
1_112775300	Oocyte
1_112907760	Blastomere
1_113524514	Oocyte
1_119082814	Blastomere
1_126166151	Macrophage
1_130053135	Blastomere
1_133300132	Testis
1_143499042	Lung
1_143973295	Blastomere
1_150817450	Brain
1_161786694	Adipose
1_161786809	Adipose
1_161787103	Adipose
1_161787138	Adipose
1_161787802	Adipose
1_161788471	Adipose
1_161788482	Adipose
1_161788507	Adipose
1_161788699	Adipose
1_166193287	Morula
1_169596355	Lung
1_169823261	Blastomere
1_169848003	Blastomere
1_174891814	Oocyte
1_174891832	Oocyte
1_174891856	Oocyte
1_174891862	Oocyte
1_174891892	Oocyte
1_174891897	Oocyte
1_174891934	Oocyte
1_174891942	Oocyte
1_174891943	Oocyte
1_174891990	Oocyte
1_181414850	Blastomere
1_182519711	Adipose
1_183373050	Oocyte
1_183373139	Oocyte
1_183381713	Oocyte
1_183381765	Oocyte
1_187271699	Oocyte
1_187271704	Oocyte
1_187271770	Oocyte
1_187271795	Oocyte
1_187271831	Oocyte
1_187271857	Oocyte
1_189835020	Blastomere
1_190171209	Lung
1_191102654	Oocyte
1_191104746	Oocyte
1_196313965	Oocyte
1_196313973	Oocyte
1_196313992	Oocyte
1_200639622	Oocyte
1_202690358	Oocyte
1_208708664	Oocyte
1_208708753	Oocyte
1_208708761	Oocyte
1_210161383	Oocyte
1_210161399	Oocyte
1_210161404	Oocyte
1_210161429	Oocyte
1_210161465	Oocyte
1_210161466	Oocyte
1_215711759	Blastomere
1_215784654	Oocyte
1_215784658	Oocyte
1_215787259	Oocyte
1_215787510	Oocyte
1_221022559	Spleen
1_221842834	Artery
1_221842834	Small_intestine
1_231308904	Oocyte
1_233316234	Blastomere
1_233316844	Blastomere
1_233317779	Blastomere
1_233318493	Blastomere
1_233318842	Blastomere
1_233319232	Blastomere
1_233319828	Blastomere
1_233319856	Blastomere
1_233319973	Blastomere
1_233320338	Blastomere
1_233320540	Blastomere
1_233320575	Blastomere
1_236708575	Brain
1_240980091	Blastomere
1_241785828	Lung
1_243141424	Liver
1_250189447	Hypothalamus
1_250424511	Lung
1_252386969	Adipose
1_253669308	Oocyte
1_254006665	Blastomere
1_254681662	Liver
1_254681663	Liver
1_254681700	Liver
1_267409085	Blastomere
1_268701900	Frontal_cortex
1_269310283	Blastomere
1_269382719	Blastomere
1_269809487	Blastomere
1_270252486	Hypothalamus
1_270576413	Liver
1_271180957	Blastomere
1_271180958	Blastomere
1_271477204	Oocyte
1_271477204	Uterus
1_272385105	Blastomere
1_273777026	Ovary
2_156655	Synovial_membrane
2_703591	Small_intestine
2_709808	Jejunum
2_938062	Hypothalamus
2_952772	Brain
2_1066768	Blood
2_1182903	Hypothalamus
2_1311368	Muscle
2_1475181	Placenta
2_1619945	Blood
2_3014894	Frontal_cortex
2_3014937	Frontal_cortex
2_3016208	Lung
2_4194679	Blastomere
2_4293550	Ileum
2_5089707	Blood
2_5570572	Adipose
2_5570776	Adipose
2_5578088	Ovary
2_5585407	Adipose
2_5757163	Adipose
2_5857017	Muscle
2_5858849	Lung
2_6291769	Blastomere
2_6471569	Blastocyst
2_8405481	Blastomere
2_8406757	Lung
2_8466055	Adipose
2_8546269	Liver
2_8546313	Liver
2_8782755	Kidney
2_8782756	Kidney
2_9025521	Blastomere
2_9026063	Oocyte
2_9536504	Macrophage
2_10042473	Testis
2_10042474	Testis
2_10042476	Testis
2_10344467	Uterus
2_10348791	Uterus
2_10350624	Uterus
2_10355864	Uterus
2_10360191	Uterus
2_10430240	Uterus
2_11125704	Testis
2_11594084	Blastomere
2_12365307	Kidney
2_12421491	Kidney
2_13512006	Embryo
2_13695107	Ovary
2_14884509	Blastomere
2_15247993	Heart
2_15248036	Heart
2_15248732	Heart
2_15248826	Heart
2_24565101	Fetal_thymus
2_24565534	Fetal_thymus
2_24565577	Fetal_thymus
2_24838680	Ileum
2_25762547	Hypothalamus
2_26485605	Milk
2_26485610	Milk
2_27580805	Lung
2_28256747	Adipose
2_30296412	Lung
2_30297484	Spleen
2_36313345	Oocyte
2_36688131	Testis
2_37690265	Oocyte
2_41002048	Testis
2_41005032	Liver
2_41005060	Liver
2_41006065	Liver
2_46410451	Blastomere
2_48984501	Testis
2_49030762	Oocyte
2_49030786	Brain
2_49030786	Oocyte
2_49030813	Oocyte
2_49030814	Oocyte
2_49030814	Ovary
2_49030863	Oocyte
2_49976313	Testis
2_52296761	Blastomere
2_58622626	Jejunum
2_58629206	Frontal_cortex
2_58631209	Hypothalamus
2_59069122	Cartilage
2_59553002	Testis
2_59585798	Muscle
2_60334903	Pituitary
2_60456375	Ileum
2_60932229	Muscle
2_62024587	Adipose
2_63854067	Spleen
2_64366832	Blood
2_64753646	Testis
2_64753647	Testis
2_64753648	Testis
2_66768075	Oocyte
2_66848913	Oocyte
2_68384616	Blastomere
2_68414904	Liver
2_69442619	Blastomere
2_69650541	Blastomere
2_70911534	Adipose
2_70911634	Adipose
2_70911637	Adipose
2_71012013	Blood
2_72012898	Blastomere
2_72439851	Liver
2_73288515	Morula
2_73484555	Testis
2_74149079	Lung
2_74576999	Blastomere
2_75124445	Ileum
2_75562971	Oocyte
2_75747048	Oocyte
2_76139417	Testis
2_76717531	Blastomere
2_77045186	Morula
2_77418964	Ileum
2_78501492	Brain
2_80307843	Oocyte
2_81537853	Ileum
2_83113307	Oocyte
2_88097310	Oocyte
2_88097310	Ovary
2_88384225	Blastomere
2_89142950	Oocyte
2_89142955	Oocyte
2_89142997	Oocyte
2_89142997	Ovary
2_89142998	Oocyte
2_89143024	Oocyte
2_89143055	Oocyte
2_98311338	Oocyte
2_98311358	Oocyte
2_98311397	Oocyte
2_98311404	Oocyte
2_98311428	Oocyte
2_98311453	Oocyte
2_98311504	Oocyte
2_98769216	Oocyte
2_98769227	Oocyte
2_99340161	Blastomere
2_99877957	Oocyte
2_99890228	Oocyte
2_102395119	Uterus
2_103698809	Oocyte
2_105440331	Oocyte
2_105441134	Oocyte
2_105441161	Oocyte
2_105441169	Oocyte
2_108558358	Oocyte
2_108558359	Oocyte
2_108558422	Oocyte
2_108558423	Oocyte
2_108558449	Oocyte
2_108558480	Oocyte
2_112441349	Blastomere
2_112441446	Embryo
2_119935075	Liver
2_120986633	Oocyte
2_122351598	Oocyte
2_122351680	Oocyte
2_122493626	Oocyte
2_122493634	Oocyte
2_122493710	Oocyte
2_122604036	Oocyte
2_125104875	Oocyte
2_125104887	Oocyte
2_125104938	Oocyte
2_125719329	Testis
2_129663877	Oocyte
2_130481983	Oocyte
2_130482054	Oocyte
2_130482069	Oocyte
2_130492215	Blastomere
2_130493925	Blastomere
2_135499243	Oocyte
2_135499249	Oocyte
2_135499654	Oocyte
2_135500261	Oocyte
2_138191826	Spleen
2_141337309	Testis
2_142323565	Blastomere
2_143158835	Blastomere
2_143159161	Blastomere
2_145721234	Testis
2_145910770	Blastomere
2_145915243	Blastomere
2_145915358	Blastomere
2_145915364	Blastomere
2_145915560	Blastomere
2_145916636	Blastomere
2_148663395	Synovial_membrane
2_150033624	Lung
2_151102652	Macrophage
2_151404061	Lung
2_151405115	Blood
2_151409608	Synovial_membrane
3_80816	Testis
3_304797	Blastomere
3_531552	Blastomere
3_763287	Blastomere
3_1191267	Brain
3_1645811	Macrophage
3_1714299	Testis
3_1715908	Testis
3_2188387	Spleen
3_4617234	Ileum
3_6047089	Lung
3_6327656	Testis
3_6544016	Testis
3_6548002	Testis
3_6548003	Testis
3_6577668	Lung
3_6578119	Lung
3_6578191	Lung
3_6662466	Liver
3_6662680	Liver
3_6662704	Liver
3_6662710	Liver
3_6663072	Liver
3_6663089	Liver
3_6663107	Liver
3_6663120	Liver
3_6663121	Liver
3_6814848	Oocyte
3_6994839	Oocyte
3_6994839	Ovary
3_6994907	Brain
3_6994907	Oocyte
3_7300704	Hypothalamus
3_7870653	Liver
3_7871170	Liver
3_7871701	Liver
3_7871830	Liver
3_8100395	Lung
3_8152679	Oocyte
3_8540843	Liver
3_8540867	Liver
3_8541017	Liver
3_8542048	Liver
3_8543445	Liver
3_8543450	Liver
3_10575568	Ovary
3_11389202	Muscle
3_11829135	Blood
3_11829261	Blood
3_12060344	Testis
3_12083595	Testis
3_17060196	Blood
3_17284843	Muscle
3_17284887	Muscle
3_17284893	Muscle
3_17284917	Muscle
3_17285541	Muscle
3_17623371	Blastomere
3_18056589	Blastomere
3_18256662	Muscle
3_18347987	Lung
3_18404333	Synovial_membrane
3_18431559	Macrophage
3_18431798	Macrophage
3_18431804	Macrophage
3_18557657	Muscle
3_18559447	Muscle
3_24271409	Oocyte
3_24313467	Oocyte
3_24313527	Oocyte
3_24313579	Oocyte
3_24313588	Oocyte
3_24313604	Oocyte
3_24314264	Oocyte
3_24314267	Oocyte
3_25150972	Testis
3_25394115	Liver
3_28364014	Testis
3_28364015	Testis
3_30519322	Oocyte
3_30660673	Testis
3_31305209	Oocyte
3_31305233	Oocyte
3_31305248	Oocyte
3_33636964	Fetal_thymus
3_34939724	Brain
3_37593170	Blastomere
3_39285576	Blastomere
3_40114495	Adipose
3_40115573	Adipose
3_40115988	Adipose
3_40117516	Adipose
3_40117518	Adipose
3_40198252	Hypothalamus
3_40825894	Brain
3_44279709	Lung
3_46182001	Lung
3_53983766	Brain
3_55198545	Testis
3_58615971	Blastomere
3_58735977	Blastomere
3_59111847	Lung
3_59111848	Lung
3_59111851	Lung
3_59216668	Artery
3_59372121	Adipose
3_59374446	Adipose
3_59374451	Adipose
3_59374743	Adipose
3_59381809	Adipose
3_59410277	Adipose
3_59410280	Adipose
3_59410324	Adipose
3_59410397	Adipose
3_68102841	Brain
3_68102841	Oocyte
3_68102859	Brain
3_68102859	Oocyte
3_68612265	Ileum
3_68993400	Oocyte
3_68993415	Oocyte
3_68993561	Oocyte
3_69693365	Testis
3_71501773	Blood
3_76776188	Oocyte
3_76785100	Blastomere
3_77390639	Blastomere
3_85637663	Oocyte
3_85637701	Oocyte
3_92022841	Ovary
3_92024153	Ovary
3_92024519	Testis
3_92025054	Testis
3_98923051	Oocyte
3_98923059	Oocyte
3_98923099	Oocyte
3_98923129	Oocyte
3_99088540	Oocyte
3_99088847	Oocyte
3_99775036	Oocyte
3_99775037	Oocyte
3_99775123	Oocyte
3_99775135	Oocyte
3_100705897	Oocyte
3_100705903	Oocyte
3_100705904	Oocyte
3_100705917	Oocyte
3_100705965	Oocyte
3_100705966	Oocyte
3_100705979	Oocyte
3_100706008	Oocyte
3_100706010	Oocyte
3_100706013	Oocyte
3_100706038	Oocyte
3_101528812	Oocyte
3_101528861	Oocyte
3_101528922	Oocyte
3_101682577	Testis
3_102560641	Ileum
3_106100042	Oocyte
3_106100144	Oocyte
3_106100151	Oocyte
3_106100172	Oocyte
3_106100177	Oocyte
3_106100192	Oocyte
3_108008152	Milk
3_108052369	Milk
3_108052375	Milk
3_108105064	Liver
3_111615704	Testis
3_111615706	Testis
3_111890886	Blastomere
3_111989019	Testis
3_114536963	Testis
3_115701855	Testis
3_117299981	Liver
3_129872426	Testis
4_138598	Embryo
4_562529	Blastomere
4_562563	Blastomere
4_563195	Blastomere
4_563203	Blastomere
4_1187950	Blastomere
4_1206296	Brain
4_1391794	Testis
4_1453098	Hypothalamus
4_1520358	Frontal_cortex
4_2348614	Heart
4_3012977	Blastomere
4_3648463	Brain
4_8245822	Lung
4_9054141	Blastomere
4_10432514	Oocyte
4_10449354	Blastomere
4_15131845	Blastomere
4_15133150	Oocyte
4_15182828	Oocyte
4_27986530	Oocyte
4_27986583	Oocyte
4_27986588	Brain
4_27986588	Oocyte
4_30720333	Heart
4_31526332	Oocyte
4_32912584	Blood
4_33000822	Oocyte
4_33673307	Blastomere
4_34799160	Oocyte
4_34800327	Oocyte
4_38668834	Liver
4_42313220	Oocyte
4_42958681	Oocyte
4_42958729	Oocyte
4_42958746	Oocyte
4_45983904	Testis
4_50460854	Oocyte
4_50460865	Oocyte
4_50460872	Oocyte
4_51229427	Adipose
4_54740202	Blastomere
4_54740257	Blastomere
4_54740382	Blastomere
4_55099103	Adipose
4_55101241	Adipose
4_57762516	Oocyte
4_57762938	Oocyte
4_57762949	Oocyte
4_64327521	Oocyte
4_64365285	Oocyte
4_70861516	Embryo
4_70964060	Liver
4_70965782	Liver
4_70967009	Liver
4_74278265	Blastomere
4_79927514	Blastomere
4_79927913	Blastomere
4_79927961	Blastomere
4_81323349	Blood
4_81326447	Blood
4_82028505	Oocyte
4_82029072	Oocyte
4_83323334	Blood
4_85136326	Oocyte
4_89769185	Lung
4_90186695	Blastomere
4_90795485	Liver
4_90801989	Liver
4_90802044	Liver
4_90802308	Liver
4_90802524	Liver
4_90802607	Liver
4_90802608	Liver
4_90803899	Liver
4_90803904	Liver
4_90804711	Liver
4_90804724	Liver
4_90804725	Liver
4_90805076	Liver
4_90805077	Liver
4_90805929	Liver
4_90806272	Liver
4_90807705	Liver
4_90807712	Liver
4_90807839	Liver
4_90808386	Liver
4_90808396	Liver
4_91260013	Hypothalamus
4_91855134	Fetal_thymus
4_91859176	Fetal_thymus
4_92036295	Fetal_thymus
4_92036313	Fetal_thymus
4_92036343	Fetal_thymus
4_92036344	Fetal_thymus
4_92036405	Fetal_thymus
4_92036498	Fetal_thymus
4_92036558	Fetal_thymus
4_92036559	Fetal_thymus
4_92036634	Fetal_thymus
4_92036683	Fetal_thymus
4_92623191	Spleen
4_92904022	Spleen
4_92908013	Lung
4_94545473	Liver
4_95561908	Muscle
4_97496817	Oocyte
4_99783604	Oocyte
4_99783605	Oocyte
4_100447543	Testis
4_100459238	Testis
4_101262120	Testis
4_102799972	Testis
4_107639353	Oocyte
4_107639385	Oocyte
4_107639404	Oocyte
4_107639413	Embryo
4_107639431	Oocyte
4_107639460	Oocyte
4_107639461	Oocyte
4_107639462	Oocyte
4_107639471	Oocyte
4_107639505	Oocyte
4_107639510	Oocyte
4_107639510	Placenta
4_107691581	Oocyte
4_107691588	Oocyte
4_107691598	Oocyte
4_107691608	Oocyte
4_107691618	Oocyte
4_107692133	Oocyte
4_107692146	Oocyte
4_107692202	Oocyte
4_107692223	Oocyte
4_107692243	Oocyte
4_107692267	Oocyte
4_107692272	Oocyte
4_107692284	Oocyte
4_107821976	Testis
4_110484798	Blastomere
4_115619011	Oocyte
4_115619029	Oocyte
4_115619048	Oocyte
4_115619173	Oocyte
4_117303474	Blastomere
4_122824999	Oocyte
4_123548573	Oocyte
4_123561648	Oocyte
4_124862724	Hypothalamus
4_125003430	Oocyte
4_126679826	Lung
4_129565445	Small_intestine
4_130298847	Blastomere
5_250102	Kidney
5_710408	Blastomere
5_3729409	Blastomere
5_3753980	Blastomere
5_6200970	Blastomere
5_6543387	Liver
5_7096410	Blastomere
5_7236916	Testis
5_7237720	Blastomere
5_7312553	Ileum
5_9188200	Ovary
5_9190946	Frontal_cortex
5_9248481	Lung
5_9924543	Testis
5_11568666	Oocyte
5_11910822	Adipose
5_11914004	Adipose
5_11914410	Adipose
5_11914513	Adipose
5_11914514	Adipose
5_11914527	Adipose
5_11914537	Adipose
5_11915243	Adipose
5_11918659	Adipose
5_11919523	Adipose
5_11919528	Adipose
5_14057224	Adipose
5_14187303	Oocyte
5_14544818	Oocyte
5_14544826	Oocyte
5_14544887	Oocyte
5_15686206	Blood
5_18297515	Synovial_membrane
5_19676220	Oocyte
5_19947324	Uterus
5_21124636	Liver
5_21135083	Adipose
5_21280151	Cartilage
5_21371912	Blastomere
5_21747419	Liver
5_21747470	Liver
5_22050020	Heart
5_22946949	Testis
5_23012431	Brain
5_23088231	Blastomere
5_23099411	Blastomere
5_24703499	Testis
5_33520393	Testis
5_35785980	Blastomere
5_46441555	Oocyte
5_46441596	Oocyte
5_46441623	Oocyte
5_46442300	Oocyte
5_46442313	Oocyte
5_46442317	Oocyte
5_46442321	Oocyte
5_50916209	Spleen
5_50917272	Lung
5_51878763	Liver
5_51880996	Liver
5_51881534	Liver
5_51881559	Liver
5_51884047	Liver
5_51884087	Liver
5_51917709	Liver
5_51918921	Liver
5_51919618	Liver
5_51919623	Liver
5_51919688	Liver
5_51920091	Liver
5_52158437	Liver
5_52158445	Liver
5_53619826	Blastomere
5_59245119	Lung
5_60960138	Milk
5_60960201	Milk
5_60960208	Milk
5_60960273	Milk
5_60961044	Milk
5_60961120	Milk
5_60961140	Milk
5_60961821	Milk
5_60961843	Milk
5_60961851	Milk
5_60962375	Milk
5_60962464	Milk
5_60962467	Milk
5_60962468	Milk
5_60962498	Milk
5_60964987	Milk
5_60965284	Milk
5_62393768	Liver
5_62772057	Blastomere
5_62772058	Blastomere
5_62792959	Blastomere
5_62836514	Blastomere
5_62849216	Oocyte
5_62849236	Oocyte
5_63329170	Lung
5_63491162	Blood
5_63508057	Blood
5_63650489	Liver
5_63651019	Liver
5_63651020	Liver
5_63651103	Liver
5_63841577	Muscle
5_63941504	Placenta
5_64167535	Blastomere
5_66474611	Blood
5_66768210	Testis
5_66770202	Testis
5_67262356	Blastomere
5_67262879	Blastomere
5_67359558	Oocyte
5_67368167	Oocyte
5_68809599	Testis
5_69538979	Testis
5_73621086	Oocyte
5_73621100	Oocyte
5_73621101	Oocyte
5_73621110	Oocyte
5_73621160	Oocyte
5_76581338	Oocyte
5_76581392	Oocyte
5_77416589	Liver
5_78561837	Testis
5_78927513	Testis
5_79419400	Blastomere
5_80623573	Testis
5_81443565	Liver
5_81445910	Liver
5_81461961	Liver
5_81461962	Liver
5_82501725	Adipose
5_82733690	Spleen
5_82736362	Spleen
5_82736363	Spleen
5_82736893	Spleen
5_82737581	Spleen
5_82738945	Spleen
5_85988189	Testis
5_87547254	Liver
5_87879451	Oocyte
5_87879468	Oocyte
5_87879495	Oocyte
5_87879545	Oocyte
5_90208509	Testis
5_90208516	Testis
5_90224072	Oocyte
5_90224077	Testis
5_90227809	Testis
5_90227816	Oocyte
5_90227816	Testis
5_90227879	Testis
5_90227882	Testis
5_90230727	Testis
5_90235427	Testis
5_90244783	Testis
5_90244799	Testis
5_90245046	Testis
5_90245955	Testis
5_90246609	Testis
5_90246691	Testis
5_90246872	Testis
5_90247008	Testis
5_98377668	Oocyte
6_965347	Lung
6_1623944	Blood
6_1623944	Milk
6_1623998	Blood
6_1623998	Milk
6_1624273	Blood
6_1624273	Milk
6_4645414	Liver
6_4649445	Liver
6_7211925	Blastomere
6_7861359	Oocyte
6_13300679	Blastocyst
6_13662094	Frontal_cortex
6_13662244	Blastomere
6_13734130	Lung
6_14422995	Embryo
6_14571583	Liver
6_14580019	Liver
6_14580110	Liver
6_14580111	Liver
6_14580733	Liver
6_14845950	Adipose
6_14845950	Blastocyst
6_14907985	Liver
6_14910304	Blastomere
6_14911137	Muscle
6_15049249	Testis
6_17870110	Testis
6_17870112	Testis
6_17870114	Testis
6_20100434	Testis
6_20408196	Blastomere
6_25238371	Oocyte
6_25238524	Oocyte
6_27140282	Brain
6_27321651	Oocyte
6_27781839	Blastomere
6_28811597	Liver
6_32811003	Testis
6_37976320	Blastomere
6_43568751	Oocyte
6_44151201	Muscle
6_44371300	Oocyte
6_44371960	Oocyte
6_44372203	Oocyte
6_46855117	Testis
6_46855123	Testis
6_47063107	Muscle
6_47410074	Muscle
6_47412722	Muscle
6_47933394	Oocyte
6_48295850	Muscle
6_48332090	Lung
6_48623317	Blastomere
6_49057989	Liver
6_49131918	Adipose
6_49404345	Artery
6_49684495	Ileum
6_51302918	Ileum
6_51621043	Ileum
6_51711467	Muscle
6_51712446	Muscle
6_53474504	Synovial_membrane
6_53522848	Uterus
6_53522858	Uterus
6_53523016	Uterus
6_53523204	Uterus
6_53524371	Uterus
6_53524383	Uterus
6_53524491	Uterus
6_53526116	Uterus
6_53526212	Uterus
6_53529677	Uterus
6_54234365	Muscle
6_54277156	Muscle
6_54387246	Testis
6_55315999	Testis
6_55316002	Testis
6_55739017	Ovary
6_56029917	Blood
6_56030368	Blood
6_56030816	Blood
6_56031223	Blood
6_56031584	Blood
6_56031589	Blood
6_56211666	Brain
6_56536273	Blastomere
6_56552902	Blastomere
6_56552918	Blastomere
6_56652011	Oocyte
6_56652085	Oocyte
6_56652093	Oocyte
6_56652145	Oocyte
6_57317430	Oocyte
6_58496329	Ileum
6_58629041	Blood
6_58630611	Blood
6_58630613	Blood
6_58695960	Blood
6_58730288	Blood
6_58765275	Blood
6_58765289	Blood
6_58958476	Testis
6_59354017	Oocyte
6_59354117	Oocyte
6_61539885	Oocyte
6_61539925	Blastomere
6_61539926	Blastomere
6_61801932	Artery
6_61801932	Brain
6_61803604	Blastomere
6_63108488	Lung
6_63339334	Heart
6_63660295	Blastomere
6_65055261	Lung
6_65056127	Lung
6_65261589	Blastomere
6_67019298	Hypothalamus
6_67138376	Cartilage
6_67138376	Lung
6_67316099	Testis
6_70186899	Embryo
6_71430143	Blastomere
6_71747332	Brain
6_72598756	Adipose
6_72794707	Embryo
6_75162169	Brain
6_81204533	Blastomere
6_82482281	Blastomere
6_82858490	Oocyte
6_82858566	Oocyte
6_83261753	Lung
6_83746726	Small_intestine
6_84536453	Blastomere
6_85238562	Lung
6_87945034	Oocyte
6_87945051	Oocyte
6_89086740	Blastomere
6_91159886	Frontal_cortex
6_92490525	Lung
6_93542493	Blastomere
6_93959115	Blastomere
6_93959115	Oocyte
6_96910717	Testis
6_98271725	Testis
6_98272188	Testis
6_98272209	Testis
6_98272426	Testis
6_100389373	Ovary
6_100463388	Ovary
6_100482574	Testis
6_101795812	Oocyte
6_103657811	Testis
6_103731222	Placenta
6_107313233	Blastomere
6_108397386	Blastomere
6_108404434	Frontal_cortex
6_112200411	Oocyte
6_112200423	Oocyte
6_112200465	Oocyte
6_112200473	Oocyte
6_127890891	Brain
6_129398830	Testis
6_129524882	Oocyte
6_129524885	Oocyte
6_134677317	Spleen
6_139442516	Oocyte
6_142475546	Liver
6_144183235	Blastomere
6_145817153	Brain
6_147177952	Blastomere
6_147179925	Blastomere
6_150269558	Blastomere
6_150578852	Blastomere
6_152351076	Hypothalamus
6_157402135	Liver
6_157402136	Liver
6_157402138	Liver
6_157748956	Blastocyst
6_159410103	Muscle
6_159574374	Testis
6_163430269	Small_intestine
6_164297368	Lung
6_164494274	Liver
6_164517390	Liver
6_164517553	Liver
6_164517931	Liver
6_164640477	Liver
6_164666400	Liver
6_164666943	Liver
6_164667068	Liver
6_164695570	Liver
6_165114493	Blastomere
6_165730510	Blastomere
6_165770650	Testis
6_165771942	Testis
6_167323215	Lung
6_167323438	Blastomere
6_168663438	Blastomere
6_170763509	Hypothalamus
6_170822113	Oocyte
6_170822320	Oocyte
6_170822529	Oocyte
7_94883	Hypothalamus
7_1755476	Adipose
7_3055633	Muscle
7_3262463	Blastomere
7_3262463	Ovary
7_4660434	Spleen
7_4684968	Testis
7_5236688	Ovary
7_7452342	Blastomere
7_7923685	Embryo
7_9650483	Testis
7_9650485	Testis
7_10867823	Uterus
7_11267896	Blastomere
7_15914264	Blastomere
7_20334849	Oocyte
7_20334904	Oocyte
7_20334990	Oocyte
7_20656258	Oocyte
7_20873902	Spleen
7_20984454	Milk
7_21600768	Spleen
7_22256588	Blastocyst
7_22612615	Brain
7_22626660	Testis
7_22636071	Frontal_cortex
7_22826853	Artery
7_22826853	Small_intestine
7_22957278	Blood
7_22957366	Small_intestine
7_23150525	Blastomere
7_23830151	Uterus
7_23837724	Blood
7_23837734	Blood
7_23868773	Testis
7_23908471	Ileum
7_24040322	Liver
7_24222635	Ileum
7_24273082	Ileum
7_24409219	Testis
7_24519783	Ileum
7_24530264	Small_intestine
7_24629592	Small_intestine
7_24634228	Small_intestine
7_24726117	Duodenum
7_24790210	Ileum
7_24790376	Jejunum
7_24791201	Duodenum
7_24799383	Small_intestine
7_24887141	Lung
7_24906427	Ileum
7_25037810	Spleen
7_29078739	Oocyte
7_29753804	Frontal_cortex
7_29815914	Adipose
7_29815914	Testis
7_29816002	Heart
7_29816002	Testis
7_30326753	Fetal_thymus
7_30326754	Fetal_thymus
7_32950677	Blastomere
7_36400790	Blastomere
7_36407332	Blastomere
7_36408726	Blastomere
7_36511162	Blood
7_38117841	Ileum
7_38550908	Blastomere
7_39268123	Brain
7_41345227	Ovary
7_41484824	Embryo
7_43771191	Testis
7_43771193	Testis
7_45970456	Muscle
7_46232021	Embryo
7_46300861	Blastomere
7_46517393	Oocyte
7_46517452	Hypothalamus
7_46517452	Oocyte
7_46561052	Liver
7_49599188	Blastomere
7_49789837	Ovary
7_50799793	Testis
7_50861358	Blastomere
7_52735460	Muscle
7_52902954	Oocyte
7_52902954	Uterus
7_53100975	Testis
7_53592719	Liver
7_54540498	Blastomere
7_55241638	Adipose
7_55241665	Adipose
7_55241666	Adipose
7_55241719	Adipose
7_55242278	Adipose
7_55242813	Adipose
7_55242989	Adipose
7_55251365	Adipose
7_55469287	Oocyte
7_55699369	Testis
7_55702033	Testis
7_55835270	Oocyte
7_57084118	Oocyte
7_58231210	Oocyte
7_58383407	Blastomere
7_58777961	Liver
7_58777972	Liver
7_58777975	Liver
7_58777977	Liver
7_61017401	Muscle
7_65096211	Muscle
7_65096770	Muscle
7_67882645	Oocyte
7_67882653	Oocyte
7_67882661	Oocyte
7_70658120	Testis
7_74118412	Oocyte
7_74118562	Oocyte
7_74137867	Oocyte
7_74142750	Embryo
7_74725522	Jejunum
7_75085903	Blastomere
7_75912583	Muscle
7_76096309	Oocyte
7_77601765	Uterus
7_77602089	Uterus
7_77602132	Uterus
7_77602137	Uterus
7_77602559	Uterus
7_77602576	Uterus
7_77602600	Uterus
7_77602627	Uterus
7_77602637	Uterus
7_77602669	Uterus
7_77602671	Uterus
7_77602686	Uterus
7_77602694	Uterus
7_78252809	Liver
7_79203756	Uterus
7_79204062	Uterus
7_79205556	Uterus
7_80609382	Oocyte
7_80609384	Oocyte
7_81031111	Oocyte
7_81031148	Oocyte
7_86348432	Testis
7_91494747	Ovary
7_92495717	Testis
7_93040704	Adipose
7_93404318	Liver
7_104153001	Oocyte
7_104153212	Oocyte
7_104154304	Oocyte
7_105057515	Oocyte
7_110348502	Oocyte
7_110348527	Oocyte
7_111037212	Ileum
7_111037215	Ileum
7_113872598	Uterus
7_115687112	Uterus
7_115687171	Uterus
7_115691519	Uterus
7_115876542	Liver
7_115923850	Liver
7_115977932	Liver
7_115977934	Liver
7_115977936	Liver
7_116479794	Testis
7_116796917	Morula
7_121788414	Muscle
7_121788417	Muscle
7_121789665	Muscle
7_121794394	Muscle
7_121813020	Muscle
8_61144	Brain
8_410328	Testis
8_479748	Ileum
8_495936	Ovary
8_495941	Ovary
8_3053808	Lung
8_4350517	Frontal_cortex
8_5966627	Oocyte
8_6095334	Blastomere
8_6364530	Blood
8_8568899	Testis
8_15758497	Brain
8_30688833	Adipose
8_30688850	Liver
8_30689129	Adipose
8_30689377	Adipose
8_30690144	Adipose
8_30690147	Adipose
8_30690178	Adipose
8_30690213	Adipose
8_30690441	Adipose
8_30690450	Adipose
8_30690493	Adipose
8_30690495	Adipose
8_30690501	Adipose
8_30690530	Adipose
8_31544919	Blastomere
8_31550737	Blastomere
8_37365467	Oocyte
8_37365548	Oocyte
8_37365583	Oocyte
8_37365590	Oocyte
8_39204456	Hypothalamus
8_39204456	Lung
8_39205912	Lung
8_39205918	Lung
8_42179873	Oocyte
8_42179874	Oocyte
8_42179881	Oocyte
8_43569109	Lung
8_44100280	Blastomere
8_44175633	Blastomere
8_44724956	Liver
8_44724961	Liver
8_44728580	Liver
8_46208944	Brain
8_46208946	Brain
8_56225415	Blastomere
8_61396404	Oocyte
8_61396504	Oocyte
8_65907629	Liver
8_65907633	Liver
8_65907637	Liver
8_65907697	Liver
8_65907698	Liver
8_65907770	Liver
8_65907812	Liver
8_65907831	Liver
8_65911329	Liver
8_66288182	Liver
8_66313603	Liver
8_66533592	Small_intestine
8_66813068	Blastomere
8_66813072	Blastomere
8_66831447	Embryo
8_66895416	Milk
8_66895804	Milk
8_66895805	Milk
8_66896839	Milk
8_66899436	Milk
8_66899437	Milk
8_66901319	Milk
8_66901380	Milk
8_66902354	Milk
8_66902978	Milk
8_66907074	Milk
8_66996062	Milk
8_66996063	Milk
8_66996064	Milk
8_66996065	Milk
8_66998055	Milk
8_66999290	Milk
8_67000627	Milk
8_67108931	Milk
8_67163807	Testis
8_67304288	Blastomere
8_67306761	Blastomere
8_67306915	Blastomere
8_67307348	Blastomere
8_67307566	Blastomere
8_67307568	Blastomere
8_67307767	Blastomere
8_67307804	Blastomere
8_67307849	Blastomere
8_67307850	Blastomere
8_67307894	Blastomere
8_67307931	Embryo
8_67308336	Blastomere
8_67308342	Blastomere
8_67308429	Blastomere
8_67308463	Blastomere
8_67308659	Blastomere
8_67308761	Blastomere
8_67308770	Embryo
8_67707043	Blastomere
8_69649454	Liver
8_69654810	Liver
8_69655285	Liver
8_69660880	Liver
8_69710882	Liver
8_69714343	Liver
8_69715399	Liver
8_69717460	Liver
8_69765818	Liver
8_70024981	Blood
8_70080915	Liver
8_74560117	Liver
8_74560897	Liver
8_74575845	Liver
8_81140304	Spleen
8_82354697	Oocyte
8_86670426	Blastomere
8_87886318	Brain
8_87886318	Oocyte
8_87886367	Oocyte
8_88639895	Oocyte
8_88639926	Oocyte
8_88639943	Oocyte
8_88639991	Oocyte
8_88640001	Oocyte
8_88640004	Oocyte
8_88645311	Oocyte
8_91170224	Oocyte
8_91170250	Oocyte
8_91170289	Oocyte
8_91543507	Oocyte
8_95878987	Testis
8_95879004	Testis
8_101369125	Oocyte
8_102729519	Oocyte
8_102729676	Oocyte
8_102735186	Oocyte
8_103090041	Lung
8_103090202	Lung
8_104469192	Duodenum
8_106603904	Oocyte
8_106604005	Oocyte
8_109176812	Heart
8_109313979	Oocyte
8_111766129	Duodenum
8_112014551	Adipose
8_112414586	Testis
8_112470842	Liver
8_113384699	Embryo
8_113384701	Embryo
8_113384703	Embryo
8_114236055	Oocyte
8_114236511	Oocyte
8_115552918	Blastomere
8_120645615	Oocyte
8_120645707	Oocyte
8_120710123	Oocyte
8_121095194	Liver
8_121105969	Liver
8_121106066	Liver
8_121106129	Liver
8_121106158	Liver
8_121107791	Liver
8_121107804	Liver
8_121107869	Liver
8_121107965	Liver
8_121260556	Liver
8_121834786	Testis
8_125384113	Oocyte
8_129875366	Lung
8_130528325	Testis
8_130528328	Testis
8_130532804	Blood
8_130532808	Blood
8_131472739	Lung
8_131731299	Lung
8_132021998	Testis
8_134976834	Blastomere
8_135808826	Oocyte
8_135808913	Oocyte
8_138673217	Oocyte
9_706655	Testis
9_2875391	Lung
9_3289199	Liver
9_3294546	Liver
9_3462916	Adipose
9_3918097	Testis
9_5557334	Oocyte
9_5564194	Oocyte
9_8376664	Adipose
9_8376672	Adipose
9_8377298	Adipose
9_8377298	Muscle
9_8381659	Adipose
9_8689659	Brain
9_8689659	Oocyte
9_8691966	Hypothalamus
9_9998969	Adipose
9_10001693	Adipose
9_10002993	Adipose
9_10006031	Adipose
9_10007766	Adipose
9_10008632	Small_intestine
9_10051106	Adipose
9_10052600	Adipose
9_10059870	Adipose
9_10059888	Adipose
9_10065826	Blood
9_11565077	Testis
9_12484520	Liver
9_12485150	Adipose
9_16512774	Oocyte
9_19591262	Brain
9_19591262	Frontal_cortex
9_23062141	Blastomere
9_23062197	Blastomere
9_23080747	Blastomere
9_26097499	Oocyte
9_27852300	Blastomere
9_28269015	Testis
9_36626181	Oocyte
9_36626183	Oocyte
9_36626214	Oocyte
9_38471394	Testis
9_41836930	Lung
9_42633303	Testis
9_42633391	Testis
9_44180035	Liver
9_45668455	Blastomere
9_49672386	Oocyte
9_50666278	Oocyte
9_50816628	Testis
9_50839460	Testis
9_51302620	Blastomere
9_64554178	Blastomere
9_66297706	Oocyte
9_66297767	Oocyte
9_66297802	Oocyte
9_66300175	Oocyte
9_66449473	Oocyte
9_66449489	Oocyte
9_66750169	Blood
9_66752385	Blood
9_66756098	Blood
9_66756101	Blood
9_66757611	Blood
9_66757616	Blood
9_67901550	Testis
9_72023192	Muscle
9_73190426	Oocyte
9_73190674	Oocyte
9_73710852	Oocyte
9_73710865	Oocyte
9_74060727	Oocyte
9_74060820	Oocyte
9_74974581	Blood
9_74990156	Liver
9_79187810	Oocyte
9_79187818	Oocyte
9_79732870	Oocyte
9_80512861	Oocyte
9_80512950	Oocyte
9_81002952	Oocyte
9_81002999	Oocyte
9_82634209	Oocyte
9_82634215	Oocyte
9_82634267	Oocyte
9_82634276	Oocyte
9_90198593	Oocyte
9_91732369	Lung
9_91732369	Oocyte
9_95631101	Blastomere
9_95631358	Blastomere
9_95631385	Blastomere
9_95636486	Blastomere
9_95636694	Blastomere
9_95636977	Blastomere
9_95637176	Blastomere
9_99687010	Oocyte
9_99695760	Adipose
9_99703444	Adipose
9_99717403	Adipose
9_102435075	Blastomere
9_102872823	Synovial_membrane
9_102875532	Adipose
9_103381181	Oocyte
9_105495386	Blastomere
9_106707600	Lung
9_107231157	Oocyte
9_107354859	Oocyte
9_107354870	Oocyte
9_107354872	Oocyte
9_107354905	Oocyte
9_107472679	Oocyte
9_107472685	Oocyte
9_107959338	Frontal_cortex
9_114813691	Testis
9_115029652	Oocyte
9_115029654	Oocyte
9_115029657	Oocyte
9_115029688	Oocyte
9_115029724	Oocyte
9_115029728	Oocyte
9_115029732	Oocyte
9_115029736	Oocyte
9_115029807	Oocyte
9_115961452	Blastomere
9_116177422	Liver
9_116177434	Liver
9_116187116	Liver
9_117068778	Blastomere
9_117068778	Oocyte
9_117098528	Oocyte
9_117099098	Oocyte
9_119457939	Oocyte
9_119492040	Oocyte
9_120692346	Blastomere
9_121188815	Testis
9_121250261	Oocyte
9_121250267	Oocyte
9_121250306	Oocyte
9_121280034	Testis
9_121327022	Testis
9_121337533	Oocyte
9_121743121	Testis
9_123894394	Ileum
9_123894729	Ileum
9_124183099	Blastomere
9_124183106	Blastomere
9_124487048	Adipose
9_125398268	Oocyte
9_125398314	Oocyte
9_125398324	Oocyte
9_127474914	Cartilage
9_127475073	Synovial_membrane
9_127475121	Cartilage
9_127475508	Synovial_membrane
9_127475754	Synovial_membrane
9_127476034	Synovial_membrane
9_127476208	Cartilage
9_127477337	Synovial_membrane
9_127483836	Synovial_membrane
9_127483838	Synovial_membrane
9_130372835	Blastomere
9_130372836	Blastomere
9_133526939	Oocyte
10_6662693	Oocyte
10_10126895	Blastomere
10_13848677	Testis
10_15358059	Oocyte
10_20391456	Oocyte
10_23124192	Oocyte
10_23645456	Muscle
10_23645464	Muscle
10_23645540	Muscle
10_24940692	Testis
10_24940898	Testis
10_27021261	Blastomere
10_29218832	Jejunum
10_30953537	Blastomere
10_31097090	Testis
10_31097091	Testis
10_32899450	Testis
10_33109913	Adipose
10_33109926	Adipose
10_33109961	Adipose
10_34994103	Testis
10_40788717	Blastomere
10_41789011	Oocyte
10_44957621	Blastomere
10_45030956	Testis
10_46051789	Oocyte
10_46051801	Oocyte
10_46733810	Testis
10_48263417	Lung
10_48418521	Liver
10_48482514	Oocyte
10_48482545	Oocyte
10_48482593	Oocyte
10_48482606	Oocyte
10_48735715	Testis
10_48788347	Testis
10_48884269	Duodenum
10_50310780	Testis
10_50665660	Blastomere
10_50678856	Blastomere
10_55730506	Oocyte
10_55730566	Oocyte
10_56563108	Lung
10_59894221	Blastomere
10_63640471	Liver
10_63644430	Liver
10_65491376	Uterus
10_65589741	Kidney
10_65589741	Small_intestine
10_65617740	Liver
10_65638068	Liver
10_65642386	Liver
11_141683	Uterus
11_144803	Uterus
11_845903	Adipose
11_845903	Blastomere
11_1227139	Heart
11_3123915	Brain
11_3258516	Ileum
11_4965026	Oocyte
11_8620459	Oocyte
11_8620472	Oocyte
11_8620520	Oocyte
11_8823583	Blastomere
11_11816610	Hypothalamus
11_12599144	Brain
11_16808808	Oocyte
11_16808813	Oocyte
11_16808816	Oocyte
11_16808871	Oocyte
11_16808878	Oocyte
11_16816345	Oocyte
11_16816376	Oocyte
11_16816407	Oocyte
11_16816507	Oocyte
11_16816508	Oocyte
11_16816516	Oocyte
11_16816521	Oocyte
11_18399565	Blastomere
11_19181652	Oocyte
11_19384430	Testis
11_19673320	Blastomere
11_21260891	Liver
11_21298251	Liver
11_21782037	Artery
11_29088294	Placenta
11_31424490	Blastomere
11_31424577	Blastomere
11_31424580	Blastomere
11_31424709	Blastomere
11_31424914	Blastomere
11_31424953	Blastomere
11_31425037	Blastomere
11_31425077	Blastomere
11_31425106	Blastomere
11_31425109	Blastomere
11_31425117	Blastomere
11_31425266	Blastomere
11_31425342	Blastomere
11_31425732	Blastomere
11_31425741	Blastomere
11_31426040	Blastomere
11_31426125	Blastomere
11_31428666	Blastomere
11_31428855	Blastomere
11_32994642	Blastomere
11_50742906	Oocyte
11_50742915	Oocyte
11_50742929	Oocyte
11_50742932	Oocyte
11_50742936	Oocyte
11_51809965	Oocyte
11_55346943	Oocyte
11_67405332	Brain
11_71053945	Testis
11_71053949	Testis
11_74718777	Lung
11_76438731	Testis
11_76891317	Adipose
11_76891318	Adipose
11_76997669	Small_intestine
11_78348171	Lung
11_78395450	Lung
11_78401754	Jejunum
12_33084	Oocyte
12_76473	Oocyte
12_562323	Blastomere
12_1088411	Small_intestine
12_1162274	Liver
12_1164999	Liver
12_1191864	Lung
12_3162961	Ovary
12_3535039	Testis
12_3542655	Testis
12_3762253	Blastomere
12_3766463	Blastomere
12_3768475	Lung
12_3768538	Lung
12_4241128	Fetal_thymus
12_4244903	Fetal_thymus
12_4245271	Fetal_thymus
12_4658312	Oocyte
12_5634033	Blastocyst
12_6117390	Testis
12_6244865	Blastomere
12_11282971	Adipose
12_11283167	Adipose
12_12645808	Testis
12_12836003	Liver
12_12836114	Liver
12_12836115	Liver
12_12837013	Liver
12_12837121	Liver
12_12837126	Liver
12_12837127	Liver
12_17787528	Testis
12_17817316	Blastomere
12_17956974	Testis
12_18363145	Blastomere
12_18470033	Testis
12_18897146	Placenta
12_18974896	Blood
12_19898422	Blastomere
12_19967013	Liver
12_20000079	Liver
12_20001181	Liver
12_20014367	Ileum
12_20015369	Liver
12_20017249	Liver
12_22655393	Blastomere
12_22712827	Brain
12_25300829	Placenta
12_25319849	Embryo
12_25320627	Blastomere
12_25321311	Blastomere
12_25321365	Blastomere
12_25442912	Blastomere
12_25891070	Blastomere
12_26356372	Muscle
12_26356379	Muscle
12_27980331	Hypothalamus
12_33385911	Testis
12_39557337	Lung
12_39964044	Blood
12_39964077	Blood
12_39964090	Blood
12_39964093	Blood
12_39964144	Blood
12_39964179	Blood
12_39964191	Blood
12_39964676	Blood
12_43319934	Adipose
12_43320749	Adipose
12_44382518	Oocyte
12_45755553	Adipose
12_46158289	Testis
12_46158302	Testis
12_46158318	Testis
12_46622484	Muscle
12_47080814	Blastomere
12_47650105	Artery
12_49276239	Oocyte
12_50709007	Liver
12_51505614	Ovary
12_51535669	Ovary
12_51969969	Blastomere
12_51970199	Blastomere
12_52431776	Adipose
12_52431776	Synovial_membrane
12_52479692	Testis
12_52538066	Liver
12_52660416	Testis
12_53115744	Embryo
12_53115768	Oocyte
12_53648414	Hypothalamus
12_55141782	Muscle
12_55189822	Muscle
12_55203521	Muscle
12_55226501	Muscle
12_55250834	Muscle
12_55250835	Muscle
12_55367929	Muscle
12_55490050	Jejunum
12_56515298	Blastomere
12_57207445	Embryo
12_58164076	Testis
12_58491648	Testis
12_58734310	Testis
12_59051936	Oocyte
12_59051938	Oocyte
12_59052086	Oocyte
12_59052097	Oocyte
12_59316690	Blastomere
12_60172367	Lung
12_60429885	Lung
12_60431730	Liver
12_60493219	Lung
12_60601601	Brain
12_61368041	Blood
13_1493469	Muscle
13_3454855	Synovial_membrane
13_3454858	Synovial_membrane
13_7145056	Blastomere
13_10718512	Ovary
13_10718819	Blastocyst
13_20083544	Oocyte
13_24183654	Hypothalamus
13_25208299	Adipose
13_31048427	Blastomere
13_31356068	Brain
13_31797091	Testis
13_31812267	Testis
13_31812269	Testis
13_32607737	Blastomere
13_34909656	Liver
13_34909661	Liver
13_39122218	Muscle
13_40073270	Oocyte
13_40073303	Oocyte
13_43943125	Oocyte
13_46682184	Testis
13_54298767	Muscle
13_54798701	Muscle
13_56957554	Oocyte
13_56957555	Oocyte
13_56957558	Oocyte
13_56957560	Oocyte
13_57089167	Oocyte
13_66300600	Blastomere
13_68215939	Hypothalamus
13_68817148	Brain
13_71561908	Blood
13_71730212	Synovial_membrane
13_71980520	Lung
13_71989417	Lung
13_73342159	Testis
13_73750551	Ileum
13_73779623	Adipose
13_73779642	Adipose
13_73779691	Adipose
13_73779768	Adipose
13_73779819	Adipose
13_73781871	Adipose
13_73781885	Adipose
13_73781935	Adipose
13_73781940	Adipose
13_73781994	Adipose
13_73782014	Adipose
13_73782031	Adipose
13_73782548	Adipose
13_73782579	Adipose
13_73782642	Adipose
13_73858889	Oocyte
13_73858914	Oocyte
13_73859011	Oocyte
13_73859042	Oocyte
13_73859061	Oocyte
13_74770392	Oocyte
13_74770393	Oocyte
13_74774548	Blastomere
13_74946268	Liver
13_74946277	Liver
13_74948060	Liver
13_74970394	Liver
13_76253418	Brain
13_81453619	Brain
13_81775059	Spleen
13_89440878	Liver
13_98407689	Heart
13_102479458	Oocyte
13_102479463	Oocyte
13_102479464	Oocyte
13_102479580	Oocyte
13_108690234	Blood
13_114453709	Blastomere
13_114454609	Blastomere
13_114454871	Blastomere
13_114455167	Blastomere
13_114455191	Blastomere
13_114455206	Blastomere
13_114456784	Blastomere
13_114457127	Blastomere
13_114457219	Blastomere
13_114457702	Blastomere
13_114458238	Blastomere
13_114458929	Blastomere
13_114459072	Blastomere
13_114901576	Oocyte
13_117441751	Blastomere
13_117445697	Blastomere
13_119932376	Testis
13_123104928	Kidney
13_123104928	Oocyte
13_123104982	Kidney
13_123104982	Oocyte
13_123819314	Blood
13_123819424	Blood
13_123819436	Blood
13_123819481	Blood
13_124511706	Liver
13_124511712	Liver
13_124635002	Adipose
13_124635940	Adipose
13_124636222	Adipose
13_124636248	Adipose
13_124641008	Adipose
13_124641117	Adipose
13_132949076	Testis
13_132949084	Testis
13_133657783	Oocyte
13_133983699	Oocyte
13_133983782	Oocyte
13_134578892	Oocyte
13_134578898	Oocyte
13_134578947	Oocyte
13_134578972	Oocyte
13_134578989	Oocyte
13_134579041	Oocyte
13_134579066	Oocyte
13_135353995	Lung
13_136696068	Lung
13_137145831	Oocyte
13_137145868	Oocyte
13_137145957	Oocyte
13_137145958	Oocyte
13_137146310	Oocyte
13_137146432	Oocyte
13_137642125	Oocyte
13_137888143	Oocyte
13_137888147	Oocyte
13_137888203	Duodenum
13_138207795	Blastomere
13_138411254	Oocyte
13_139900813	Cartilage
13_141755582	Oocyte
13_144627801	Testis
13_144627802	Testis
13_144627803	Testis
13_150176845	Blastomere
13_150194500	Blastomere
13_150194529	Blastomere
13_150195334	Blastomere
13_150195337	Blastomere
13_150196016	Blastomere
13_150576987	Oocyte
13_150589515	Oocyte
13_150600485	Oocyte
13_150600533	Oocyte
13_154110265	Oocyte
13_154110275	Oocyte
13_154110282	Oocyte
13_156954074	Embryo
13_156954445	Blastomere
[truncated: 521 more rows]

## Sheet: Supplementary Table 4
Table S4. List of 10 modules co-editing sites.
editing site	module
1_268765392	MEgrey
6_1018389	MEgrey
13_132515085	MEgrey
14_107070270	MEgrey
16_79710186	MEgrey
6_93743313	MEgrey
7_75169921	MEgrey
15_104833508	MEgrey
14_31418204	MEgrey
10_29081787	MEgrey
2_5902600	MEgrey
18_14148311	MEgrey
1_268746490	MEgrey
1_90011180	MEgrey
13_111022745	MEgrey
13_132515098	MEgrey
7_117606220	MEgrey
8_96819101	MEgrey
7_96469798	MEgrey
14_132494942	MEgrey
6_159410261	MEgrey
12_59940369	MEgrey
5_21740445	MEgrey
15_118210218	MEgrey
17_31953199	MEgrey
11_22634407	MEgrey
2_136496113	MEgrey
7_112170313	MEgrey
2_136496128	MEgrey
6_45805252	MEgrey
15_23697695	MEgrey
11_45001188	MEgrey
1_126836344	MEgrey
13_205248454	MEgrey
15_32175948	MEgrey
2_69650994	MEgrey
14_51108582	MEgrey
6_128029440	MEgrey
2_126532083	MEgrey
17_39034967	MEgrey
2_116885541	MEgrey
1_130895192	MEgrey
12_6678886	MEgrey
1_126836359	MEgrey
10_33239859	MEgrey
4_110431219	MEgrey
3_22565489	MEgrey
1_253905453	MEgrey
14_40864210	MEgrey
7_97362063	MEgrey
6_168872951	MEgrey
1_121133901	MEgrey
7_23008740	MEgrey
1_130895111	MEgrey
14_92425197	MEgrey
7_86111723	MEgrey
5_37980722	MEgrey
8_135019982	MEgrey
13_86543362	MEgrey
2_66321688	MEgrey
12_20930035	MEgrey
14_111355325	MEgrey
3_41221556	MEgrey
15_104891847	MEgrey
5_69749273	MEgrey
15_165899	MEgrey
2_14926462	MEgrey
5_29133909	MEgrey
6_81526930	MEgrey
1_108709059	MEgrey
18_10831930	MEgrey
7_32579386	MEgrey
4_107639527	MEgrey
4_107638806	MEgrey
13_140729374	MEgrey
1_90011109	MEgrey
6_157752796	MEgrey
4_110432252	MEgrey
15_110910370	MEgrey
2_5732954	MEgrey
5_48654548	MEgrey
8_11000527	MEgrey
15_81090519	MEgrey
5_8321206	MEgrey
13_111023088	MEgrey
5_57668352	MEgrey
9_11164673	MEgrey
5_90227816	MEgrey
14_76503726	MEgrey
13_98614702	MEgrey
6_70259850	MEgrey
6_69699400	MEgrey
6_70261042	MEgrey
9_2979429	MEgrey
8_130325312	MEgrey
1_228039079	MEgrey
12_20929899	MEgrey
3_103091219	MEgrey
1_37008890	MEgrey
10_17476926	MEgrey
6_74907712	MEgrey
3_21492033	MEgrey
1_126865469	MEgrey
5_21671184	MEgrey
5_23053422	MEgrey
8_81113053	MEgrey
13_137885468	MEgrey
13_66158070	MEgrey
2_116885537	MEgrey
9_77544849	MEgrey
5_3300597	MEgrey
15_48251351	MEgrey
3_46281204	MEgrey
2_492178	MEgrey
17_26657559	MEgrey
5_42961682	MEgrey
1_77138588	MEgrey
13_98614701	MEgrey
9_10368810	MEgrey
14_72335752	MEgrey
14_7358484	MEgrey
3_24841042	MEgrey
14_7358502	MEgrey
3_26407079	MEgrey
6_45805181	MEgrey
18_50562507	MEgrey
13_123104975	MEgrey
14_81890633	MEgrey
8_11043961	MEgrey
13_92680753	MEgrey
18_959965	MEgrey
2_60974456	MEgrey
1_121133566	MEgrey
14_41767257	MEgrey
16_20034239	MEgrey
16_20034034	MEgrey
7_58263238	MEgrey
8_135019980	MEgrey
9_45638436	MEgrey
14_110876039	MEgrey
16_24606511	MEgrey
8_135480851	MEgrey
10_19824417	MEgrey
3_666995	MEgrey
8_81112897	MEgrey
6_49404933	MEgrey
10_24859636	MEgrey
11_5479333	MEgrey
15_105924568	MEgrey
13_32795744	MEgrey
6_107039703	MEgrey
13_28206977	MEgrey
17_62745768	MEgrey
1_66466543	MEgrey
14_113843357	MEgrey
11_5480406	MEgrey
9_11163982	MEgrey
14_11616881	MEgrey
1_90011536	MEgrey
1_129869365	MEgrey
5_47464911	MEgrey
13_82555249	MEgrey
9_113368029	MEgrey
4_111099753	MEgrey
2_7288665	MEgrey
13_34083803	MEgrey
5_56260329	MEgrey
15_137766569	MEgrey
7_23953277	MEgrey
10_49061380	MEgrey
3_41221524	MEgrey
1_217265945	MEgrey
3_7940215	MEgrey
13_126471520	MEgrey
6_47246444	MEgrey
12_22181843	MEgrey
6_14910493	MEgrey
4_127507406	MEgrey
6_72563123	MEgrey
7_55469221	MEgrey
10_13947117	MEgrey
2_8103283	MEgrey
17_26653197	MEgrey
9_26157733	MEgrey
10_56281711	MEgrey
7_39274811	MEgrey
4_3023292	MEgrey
13_207031134	MEgrey
3_24840497	MEgrey
7_75753848	MEgrey
1_16446106	MEgrey
1_180081017	MEgrey
7_68422926	MEgrey
12_42819062	MEgrey
10_31011343	MEgrey
10_13769776	MEgrey
5_66044962	MEgrey
5_66044963	MEgrey
3_5472640	MEgrey
8_114973298	MEgrey
12_59940413	MEgrey
17_34778914	MEgrey
6_74961404	MEgrey
2_13250063	MEgrey
18_44910219	MEgrey
3_25294951	MEgrey
5_35686893	MEgrey
2_7290117	MEgrey
8_66605754	MEgrey
14_113843343	MEgrey
12_1223955	MEgrey
8_67732043	MEgrey
6_39365526	MEgrey
4_94127352	MEgrey
13_137883398	MEgrey
6_88971236	MEgrey
6_81526831	MEgrey
5_24874130	MEgrey
9_123752322	MEgrey
9_45637567	MEgrey
3_42661752	MEgrey
6_57355012	MEgrey
7_4672136	MEgrey
6_31176544	MEgrey
17_34778896	MEgrey
12_35397066	MEgrey
3_4787081	MEgrey
2_1471984	MEgrey
15_33498255	MEgrey
4_111099691	MEgrey
2_7001104	MEgrey
8_17012177	MEgrey
9_105326534	MEgrey
12_22181842	MEgrey
3_59415255	MEgrey
6_168748108	MEgrey
3_132730339	MEgrey
1_241763423	MEgrey
12_24199855	MEgrey
9_49991479	MEgrey
8_113379747	MEgrey
1_66322133	MEgrey
2_126531978	MEgrey
1_100480672	MEturquoise
1_100631979	MEturquoise
3_5145368	MEturquoise
3_5145385	MEturquoise
13_117119299	MEturquoise
3_51525491	MEturquoise
3_51525710	MEturquoise
16_63135378	MEturquoise
3_53856813	MEturquoise
6_46782913	MEturquoise
16_75311255	MEturquoise
1_119588579	MEturquoise
13_131130079	MEturquoise
16_75311402	MEturquoise
13_132460525	MEturquoise
1_273062613	MEturquoise
3_58561226	MEturquoise
1_37008775	MEturquoise
2_2121406	MEturquoise
3_59171815	MEturquoise
9_130542074	MEturquoise
17_12033940	MEturquoise
17_12033957	MEturquoise
1_128090139	MEturquoise
1_128090216	MEturquoise
1_128253251	MEturquoise
1_128253257	MEturquoise
1_128253875	MEturquoise
1_128253876	MEturquoise
1_128253889	MEturquoise
1_128253971	MEturquoise
1_128253978	MEturquoise
1_128254931	MEturquoise
1_128254956	MEturquoise
1_129197381	MEturquoise
1_129197458	MEturquoise
13_140730340	MEturquoise
2_51661033	MEturquoise
1_129991656	MEturquoise
1_129991679	MEturquoise
3_71500939	MEturquoise
13_157469084	MEturquoise
17_32039546	MEturquoise
13_157471128	MEturquoise
1_130895958	MEturquoise
13_157498138	MEturquoise
13_157498949	MEturquoise
1_130896009	MEturquoise
1_130896023	MEturquoise
1_130896044	MEturquoise
13_160157695	MEturquoise
1_136240400	MEturquoise
1_13653271	MEturquoise
6_62013588	MEturquoise
2_60974812	MEturquoise
1_144316572	MEturquoise
1_144318464	MEturquoise
17_39993587	MEturquoise
3_93915462	MEturquoise
17_47167910	MEturquoise
13_205248444	MEturquoise
3_9796253	MEturquoise
6_62212534	MEturquoise
17_51475631	MEturquoise
17_51475797	MEturquoise
13_206610938	MEturquoise
17_51476081	MEturquoise
13_207513658	MEturquoise
17_52937636	MEturquoise
1_169700630	MEturquoise
6_62513704	MEturquoise
1_179619486	MEturquoise
1_179619589	MEturquoise
18_10586901	MEturquoise
12_22970513	MEturquoise
6_62653315	MEturquoise
6_62653847	MEturquoise
13_30326756	MEturquoise
13_30329448	MEturquoise
13_30329487	MEturquoise
1_186458481	MEturquoise
1_186458482	MEturquoise
1_186458526	MEturquoise
1_186458529	MEturquoise
1_186458822	MEturquoise
13_34111107	MEturquoise
13_34111674	MEturquoise
1_203769302	MEturquoise
18_50562951	MEturquoise
13_34111989	MEturquoise
1_21439750	MEturquoise
1_21445161	MEturquoise
18_50581043	MEturquoise
6_70259833	MEturquoise
2_80226687	MEturquoise
2_80226699	MEturquoise
18_54657949	MEturquoise
4_127507383	MEturquoise
14_43440515	MEturquoise
4_127507445	MEturquoise
1_237000142	MEturquoise
13_4203150	MEturquoise
1_239768387	MEturquoise
1_239768388	MEturquoise
4_158195	MEturquoise
1_239768417	MEturquoise
1_240975266	MEturquoise
13_66117437	MEturquoise
1_241763424	MEturquoise
1_250188461	MEturquoise
1_250191621	MEturquoise
1_250191825	MEturquoise
1_250191832	MEturquoise
1_252367530	MEturquoise
6_84199937	MEturquoise
1_253191396	MEturquoise
1_253191407	MEturquoise
5_71944612	MEturquoise
1_253905509	MEturquoise
1_253948251	MEturquoise
1_26073676	MEturquoise
14_73483197	MEturquoise
4_38667275	MEturquoise
4_38667292	MEturquoise
4_38667359	MEturquoise
4_46856955	MEturquoise
6_45805229	MEturquoise
2_137029518	MEturquoise
7_77973007	MEturquoise
2_142317966	MEturquoise
1_268768128	MEturquoise
1_268768159	MEturquoise
4_618563	MEturquoise
6_97991528	MEturquoise
1_27060831	MEturquoise
1_272088078	MEturquoise
5_9925964	MEturquoise
4_70979031	MEturquoise
11_24782920	MEturquoise
11_24782922	MEturquoise
14_110879949	MEturquoise
14_111355062	MEturquoise
14_111355198	MEturquoise
4_79846972	MEturquoise
1_57644907	MEturquoise
1_57644979	MEturquoise
14_112878419	MEturquoise
1_57645299	MEturquoise
1_57645337	MEturquoise
1_57645345	MEturquoise
1_57645376	MEturquoise
2_49030789	MEturquoise
4_90204193	MEturquoise
2_49030940	MEturquoise
7_1879576	MEturquoise
2_5036222	MEturquoise
1_86195667	MEturquoise
14_113844514	MEturquoise
6_12351788	MEturquoise
2_51662919	MEturquoise
4_92770681	MEturquoise
1_95496680	MEturquoise
1_95497542	MEturquoise
4_92770827	MEturquoise
12_1223103	MEturquoise
10_10215112	MEturquoise
14_113867879	MEturquoise
14_113867910	MEturquoise
10_14346297	MEturquoise
10_14346325	MEturquoise
10_14346453	MEturquoise
10_14348412	MEturquoise
2_60974391	MEturquoise
7_29664555	MEturquoise
2_60974480	MEturquoise
3_1562040	MEturquoise
10_17476669	MEturquoise
10_17476685	MEturquoise
2_62062939	MEturquoise
10_17476913	MEturquoise
14_121341934	MEturquoise
14_12388663	MEturquoise
10_19137607	MEturquoise
14_129350486	MEturquoise
14_132014293	MEturquoise
2_67926611	MEturquoise
14_132510829	MEturquoise
14_141375894	MEturquoise
14_22527455	MEturquoise
10_24859600	MEturquoise
12_22967869	MEturquoise
10_24859705	MEturquoise
10_24859746	MEturquoise
10_24860892	MEturquoise
10_25444104	MEturquoise
6_62650223	MEturquoise
10_25588542	MEturquoise
10_25588596	MEturquoise
2_69279954	MEturquoise
5_46705524	MEturquoise
2_69651472	MEturquoise
3_23887622	MEturquoise
15_75976161	MEturquoise
15_77166342	MEturquoise
10_31011228	MEturquoise
10_31011265	MEturquoise
10_31011331	MEturquoise
2_76616238	MEturquoise
2_76616354	MEturquoise
12_34285248	MEturquoise
15_94338714	MEturquoise
14_40423854	MEturquoise
10_39886049	MEturquoise
3_38001246	MEturquoise
14_41766575	MEturquoise
3_38001420	MEturquoise
6_29313038	MEturquoise
2_80226793	MEturquoise
14_42973788	MEturquoise
12_42990378	MEturquoise
2_81268266	MEturquoise
10_48809410	MEturquoise
10_48811343	MEturquoise
5_6689976	MEturquoise
2_88666317	MEturquoise
2_88667392	MEturquoise
14_51108251	MEturquoise
2_89792307	MEturquoise
2_89792314	MEturquoise
10_59821792	MEturquoise
10_59821793	MEturquoise
14_61066671	MEturquoise
3_4159341	MEturquoise
14_61068613	MEturquoise
14_61413547	MEturquoise
2_9089739	MEturquoise
2_9091604	MEturquoise
2_9092122	MEturquoise
16_34771673	MEturquoise
5_7257436	MEturquoise
14_72335555	MEturquoise
2_9671040	MEturquoise
12_60984718	MEturquoise
3_102939817	MEturquoise
3_102940258	MEturquoise
3_102940296	MEturquoise
11_18467985	MEturquoise
3_102940301	MEturquoise
9_11163971	MEturquoise
6_46174082	MEturquoise
3_102984780	MEturquoise
6_46782898	MEturquoise
13_86543522	MEturquoise
6_46782963	MEturquoise
14_85402226	MEturquoise
5_94474829	MEturquoise
14_92362611	MEturquoise
16_75311421	MEturquoise
11_23144239	MEturquoise
6_47734580	MEturquoise
8_135019951	MEturquoise
11_25529938	MEturquoise
11_25735462	MEturquoise
7_91385181	MEturquoise
11_45981856	MEturquoise
9_130542085	MEturquoise
17_12034153	MEturquoise
7_96470002	MEturquoise
11_51558664	MEturquoise
3_107304532	MEturquoise
11_5479350	MEturquoise
11_5479391	MEturquoise
11_5480305	MEturquoise
11_5480341	MEturquoise
11_5480394	MEturquoise
15_105928272	MEturquoise
6_108233803	MEturquoise
11_5480422	MEturquoise
6_12351781	MEturquoise
17_28085334	MEturquoise
11_77252962	MEturquoise
15_110992071	MEturquoise
6_128046705	MEturquoise
8_101282199	MEturquoise
3_127362086	MEturquoise
6_57051466	MEturquoise
12_1223889	MEturquoise
15_131045158	MEturquoise
12_1224189	MEturquoise
3_127364356	MEturquoise
12_1224238	MEturquoise
3_71501554	MEturquoise
12_1224281	MEturquoise
15_139881485	MEturquoise
15_139881574	MEturquoise
13_167791483	MEturquoise
17_34778922	MEturquoise
3_1562059	MEturquoise
12_19550411	MEturquoise
15_20167746	MEturquoise
2_80227014	MEturquoise
6_144759	MEturquoise
3_93916176	MEturquoise
15_20169836	MEturquoise
6_144803	MEturquoise
15_26877174	MEturquoise
8_135776146	MEturquoise
3_21998489	MEturquoise
3_21998528	MEturquoise
15_32546808	MEturquoise
6_145817567	MEturquoise
4_105790315	MEturquoise
8_138673370	MEturquoise
12_22968003	MEturquoise
12_22970495	MEturquoise
12_22970496	MEturquoise
14_29473558	MEturquoise
12_22970522	MEturquoise
12_22970543	MEturquoise
12_22970547	MEturquoise
3_23833540	MEturquoise
4_110824733	MEturquoise
18_19491401	MEturquoise
13_30329499	MEturquoise
6_62737027	MEturquoise
3_25294938	MEturquoise
12_25141750	MEturquoise
18_48589364	MEturquoise
15_94338528	MEturquoise
12_3347461	MEturquoise
13_34111721	MEturquoise
4_1230305	MEturquoise
15_94338929	MEturquoise
12_35397306	MEturquoise
13_40073137	MEturquoise
3_38001262	MEturquoise
2_80226668	MEturquoise
7_55262446	MEturquoise
6_31176513	MEturquoise
16_23629310	MEturquoise
15_103565263	MEturquoise
6_34707589	MEturquoise
12_4526474	MEturquoise
6_34708928	MEturquoise
12_47127626	MEturquoise
12_47127698	MEturquoise
12_47127740	MEturquoise
8_69342020	MEturquoise
12_4859887	MEturquoise
12_4863050	MEturquoise
12_48773707	MEturquoise
12_4955814	MEturquoise
14_59255384	MEturquoise
5_69751174	MEturquoise
12_5164073	MEturquoise
12_5305147	MEturquoise
3_42835266	MEturquoise
8_97124425	MEturquoise
16_34771604	MEturquoise
5_71944607	MEturquoise
16_39985439	MEturquoise
16_39985478	MEturquoise
3_47627406	MEturquoise
7_75170799	MEturquoise
16_47438481	MEturquoise
16_47438748	MEturquoise
9_105427142	MEturquoise
6_44560080	MEturquoise
3_71501496	MEturquoise
9_11163934	MEturquoise
3_71501542	MEturquoise
3_53855543	MEturquoise
6_46487197	MEturquoise
9_11164647	MEturquoise
6_95638115	MEturquoise
16_75311284	MEturquoise
16_75311390	MEturquoise
3_57009970	MEturquoise
7_100416481	MEturquoise
14_102596334	MEturquoise
13_197492800	MEturquoise
3_87276433	MEturquoise
4_72105523	MEturquoise
6_47734911	MEturquoise
4_79846414	MEturquoise
9_130542079	MEturquoise
2_66482637	MEturquoise
4_79846973	MEturquoise
13_133658355	MEturquoise
6_49405248	MEturquoise
6_49405283	MEturquoise
3_59416451	MEturquoise
6_49574918	MEturquoise
9_17406911	MEturquoise
13_140727714	MEturquoise
13_140729361	MEturquoise
13_140729364	MEturquoise
3_69219271	MEturquoise
13_140729375	MEturquoise
17_26658048	MEturquoise
2_51660987	MEturquoise
4_92097260	MEturquoise
6_55948721	MEturquoise
13_157358429	MEturquoise
4_92770730	MEturquoise
4_92770797	MEturquoise
7_23004301	MEturquoise
3_71501030	MEturquoise
5_51673734	MEturquoise
17_32599110	MEturquoise
9_65220878	MEturquoise
13_158625543	MEturquoise
14_113867999	MEturquoise
13_158630312	MEturquoise
3_72958432	MEturquoise
13_167790951	MEturquoise
6_143631	MEturquoise
6_61729881	MEturquoise
6_144262	MEturquoise
13_192928491	MEturquoise
4_127045200	MEturquoise
3_39378920	MEturquoise
6_62207021	MEturquoise
2_66132130	MEturquoise
3_96158465	MEturquoise
6_62209367	MEturquoise
18_55875177	MEturquoise
6_62212546	MEturquoise
4_105786811	MEturquoise
17_51475804	MEturquoise
4_105789131	MEturquoise
4_105789132	MEturquoise
14_22527463	MEturquoise
13_24658510	MEturquoise
14_22775271	MEturquoise
13_27702972	MEturquoise
17_8644154	MEturquoise
6_150651500	MEturquoise
7_52903492	MEturquoise
2_119389584	MEturquoise
2_69278704	MEturquoise
6_62654241	MEturquoise
6_159410245	MEturquoise
6_62654279	MEturquoise
6_159410344	MEturquoise
8_42049986	MEturquoise
18_48536723	MEturquoise
13_34083274	MEturquoise
3_127362229	MEturquoise
18_48589424	MEturquoise
2_59406399	MEturquoise
15_94338575	MEturquoise
15_94338637	MEturquoise
18_50562956	MEturquoise
18_50563866	MEturquoise
14_40424201	MEturquoise
4_124362971	MEturquoise
8_597395	MEturquoise
6_18336000	MEturquoise
5_63089654	MEturquoise
3_57010009	MEturquoise
6_47734556	MEturquoise
5_6590780	MEturquoise
5_6590849	MEturquoise
4_127507486	MEturquoise
18_55874522	MEturquoise
7_91382137	MEturquoise
18_9308704	MEturquoise
4_15133079	MEturquoise
2_10895932	MEturquoise
13_66117362	MEturquoise
2_116223990	MEturquoise
13_66117444	MEturquoise
5_69751108	MEturquoise
5_69751134	MEturquoise
13_73337176	MEturquoise
13_73340116	MEturquoise
13_73340283	MEturquoise
7_68420079	MEturquoise
4_90346743	MEturquoise
9_102494194	MEturquoise
7_75066831	MEturquoise
6_84856081	MEturquoise
4_3647878	MEturquoise
9_105004576	MEturquoise
3_102939816	MEturquoise
3_5144911	MEturquoise
5_79563114	MEturquoise
5_48919374	MEturquoise
15_124460073	MEturquoise
5_51673800	MEturquoise
4_930483	MEturquoise
14_113867941	MEturquoise
6_142924	MEturquoise
9_11164022	MEturquoise
2_142317969	MEturquoise
9_11165346	MEturquoise
3_102985556	MEturquoise
7_80423449	MEturquoise
5_9681878	MEturquoise
4_98536871	MEturquoise
4_98536874	MEturquoise
7_32299172	MEturquoise
7_91378914	MEturquoise
4_75937220	MEturquoise
15_104831229	MEturquoise
6_144801	MEturquoise
3_40582443	MEturquoise
2_66482744	MEturquoise
14_112117913	MEturquoise
4_88811705	MEturquoise
14_112878504	MEturquoise
2_44416754	MEturquoise
6_106810843	MEturquoise
7_121683071	MEturquoise
4_90140	MEturquoise
7_121690277	MEturquoise
4_90204197	MEturquoise
3_114669535	MEturquoise
9_52276714	MEturquoise
2_51660849	MEturquoise
9_17416440	MEturquoise
7_97362416	MEturquoise
4_92767676	MEturquoise
7_97958432	MEturquoise
7_97958441	MEturquoise
7_23002802	MEturquoise
8_42180454	MEturquoise
3_5144923	MEturquoise
15_81090358	MEturquoise
18_48536727	MEturquoise
5_5419532	MEturquoise
3_127363234	MEturquoise
18_50562648	MEturquoise
2_60973839	MEturquoise
2_60973852	MEturquoise
7_29664541	MEturquoise
3_73878712	MEturquoise
9_70363477	MEturquoise
9_27162130	MEturquoise
8_597435	MEturquoise
5_63091115	MEturquoise
3_16383665	MEturquoise
2_66131745	MEturquoise
9_44646235	MEturquoise
2_66132140	MEturquoise
14_44252968	MEturquoise
6_34707838	MEturquoise
5_67203372	MEturquoise
8_67731982	MEturquoise
2_67928548	MEturquoise
6_145816978	MEturquoise
5_23275963	MEturquoise
8_1369051	MEturquoise
6_147180737	MEturquoise
4_107352794	MEturquoise
14_28182905	MEturquoise
14_28182911	MEturquoise
6_62515983	MEturquoise
6_82167261	MEturquoise
5_7097088	MEturquoise
15_54342860	MEturquoise
7_53500053	MEturquoise
6_55034279	MEturquoise
3_114677829	MEturquoise
4_111099679	MEturquoise
6_62654294	MEturquoise
5_79559164	MEturquoise
9_105004619	MEturquoise
6_62912086	MEturquoise
16_23629610	MEturquoise
3_127363208	MEturquoise
4_117922946	MEturquoise
8_110077573	MEturquoise
6_168746712	MEturquoise
6_168746750	MEturquoise
3_3726430	MEturquoise
8_597379	MEturquoise
3_57009936	MEturquoise
3_57009948	MEturquoise
9_26221635	MEturquoise
8_121286017	MEturquoise
8_66605667	MEturquoise
8_138673305	MEturquoise
6_34707588	MEturquoise
2_83783304	MEturquoise
9_130542066	MEturquoise
9_17411539	MEturquoise
6_84200065	MEturquoise
7_38579546	MEturquoise
7_55808257	MEturquoise
4_29026771	MEturquoise
9_77544713	MEturquoise
2_89792953	MEturquoise
7_121183701	MEturquoise
7_58263237	MEturquoise
6_44559984	MEturquoise
7_68418892	MEturquoise
5_69844577	MEturquoise
9_17409342	MEturquoise
3_71501537	MEturquoise
3_71501544	MEturquoise
9_102494195	MEturquoise
8_30555313	MEturquoise
8_30555275	MEturquoise
6_12352070	MEturquoise
16_47438397	MEturquoise
8_38763458	MEturquoise
6_62654292	MEturquoise
7_121183659	MEturquoise
3_17460144	MEturquoise
4_117922929	MEturquoise
6_57109220	MEturquoise
7_32301905	MEturquoise
7_121690298	MEturquoise
6_59253099	MEturquoise
15_139881424	MEturquoise
6_95638018	MEturquoise
6_143574	MEturquoise
2_77690041	MEturquoise
6_46783031	MEturquoise
8_597433	MEturquoise
2_41053485	MEturquoise
7_51935158	MEturquoise
6_62206985	MEturquoise
7_91382077	MEturquoise
7_52903488	MEturquoise
6_63106201	MEturquoise
17_26657596	MEturquoise
6_3781929	MEturquoise
9_130542207	MEturquoise
9_131000602	MEturquoise
6_106810777	MEturquoise
6_106810787	MEturquoise
6_62389445	MEturquoise
9_136462562	MEturquoise
6_62511589	MEturquoise
17_14218150	MEturquoise
6_51177786	MEturquoise
4_117922495	MEturquoise
16_25699176	MEturquoise
6_168746681	MEturquoise
7_19506343	MEturquoise
7_75066752	MEturquoise
3_132730412	MEturquoise
18_50563915	MEturquoise
3_71501875	MEturquoise
8_597283	MEturquoise
8_110077575	MEturquoise
6_62389432	MEturquoise
4_8970693	MEturquoise
8_66605668	MEturquoise
8_135019934	MEturquoise
4_33673336	MEturquoise
4_33673325	MEturquoise
6_68471213	MEturquoise
8_46078626	MEturquoise
4_15132960	MEturquoise
6_3779438	MEturquoise
4_105786827	MEturquoise
6_145817011	MEturquoise
6_150651416	MEturquoise
5_22114045	MEturquoise
7_121183585	MEturquoise
15_46978294	MEturquoise
7_1879590	MEturquoise
6_144298	MEturquoise
3_127363146	MEturquoise
9_17407449	MEturquoise
4_93670076	MEturquoise
9_17416382	MEturquoise
8_597282	MEturquoise
6_61729121	MEturquoise
8_1369048	MEturquoise
17_39993579	MEturquoise
4_118048440	MEturquoise
7_113611331	MEturquoise
8_110076739	MEturquoise
2_60971237	MEturquoise
2_116891874	MEturquoise
6_168746711	MEturquoise
17_33891455	MEturquoise
6_67092480	MEturquoise
2_60973771	MEturquoise
8_110077200	MEturquoise
9_17407175	MEturquoise
6_62206983	MEturquoise
9_51877511	MEturquoise
6_62376625	MEturquoise
6_13390366	MEturquoise
4_92772524	MEturquoise
6_62512792	MEturquoise
7_121690122	MEturquoise
6_62513742	MEturquoise
7_51935214	MEturquoise
2_119944371	MEblue
9_102970149	MEblue
7_54520898	MEblue
14_113844436	MEblue
11_8860403	MEblue
15_110910258	MEblue
17_10726220	MEblue
1_126865383	MEblue
7_54520871	MEblue
7_88557350	MEblue
7_80409110	MEblue
9_67552419	MEblue
10_26113654	MEblue
14_81932829	MEblue
14_113845464	MEblue
15_104667303	MEblue
2_116891916	MEblue
3_103090094	MEblue
1_57218054	MEblue
3_103094011	MEblue
3_103094019	MEblue
15_66691982	MEblue
8_3833793	MEblue
4_36008584	MEblue
13_40073221	MEblue
6_103390881	MEblue
16_20520513	MEblue
16_26513885	MEblue
6_39368176	MEblue
2_30295747	MEblue
5_3301502	MEblue
7_68425901	MEblue
6_39368175	MEblue
6_39368141	MEblue
6_39368087	MEblue
16_26698891	MEblue
14_113844575	MEblue
14_113843283	MEblue
15_16884845	MEblue
14_113848134	MEblue
14_121336039	MEblue
3_102984649	MEblue
3_102984568	MEblue
13_133279403	MEblue
4_50278705	MEblue
7_54521931	MEblue
13_40073087	MEblue
13_126468460	MEblue
7_19554078	MEblue
1_225257584	MEblue
11_8858633	MEblue
7_104036687	MEblue
14_121335171	MEblue
9_114962314	MEblue
13_82953288	MEblue
14_121335984	MEblue
8_29341682	MEblue
6_62209348	MEblue
3_103092151	MEblue
3_103093489	MEblue
4_105786735	MEblue
6_145203122	MEblue
2_30295768	MEblue
3_103094079	MEblue
7_80409867	MEblue
15_105925960	MEblue
15_105924679	MEblue
17_10725539	MEblue
10_68538154	MEblue
4_99110457	MEblue
2_116893012	MEblue
2_68657644	MEblue
2_119944370	MEblue
16_27989343	MEblue
14_113843668	MEblue
14_113843739	MEblue
15_60472685	MEblue
7_56184561	MEblue
11_8860408	MEblue
14_113845381	MEblue
3_102983776	MEblue
13_82952033	MEblue
5_8322602	MEblue
13_82952746	MEblue
5_8322619	MEblue
7_54521925	MEblue
13_126468523	MEblue
1_203769386	MEblue
3_102985355	MEblue
7_80409095	MEblue
9_26156219	MEblue
14_121335069	MEblue
14_121335170	MEblue
4_94127375	MEblue
9_72368747	MEblue
13_40076878	MEblue
3_103091195	MEblue
3_103092108	MEblue
9_45715512	MEblue
6_145203111	MEblue
6_103390839	MEblue
6_103390862	MEblue
9_45715573	MEblue
9_72369552	MEblue
16_26513715	MEblue
2_6802656	MEblue
6_49405353	MEblue
16_27987583	MEblue
2_68657185	MEblue
2_68657335	MEblue
5_3300555	MEblue
10_701687	MEblue
16_27989367	MEblue
3_114669574	MEblue
14_113843365	MEblue
6_39368086	MEblue
3_114674904	MEblue
1_180583403	MEblue
14_113844551	MEblue
15_115515612	MEblue
14_113847967	MEblue
11_8860409	MEblue
5_8321205	MEblue
13_82952742	MEblue
9_65058098	MEblue
4_50278055	MEblue
9_67705279	MEblue
4_50278837	MEblue
7_80408620	MEblue
7_54521962	MEblue
13_40073145	MEblue
13_40073143	MEblue
4_124598917	MEblue
13_40073242	MEblue
9_114141949	MEblue
3_103090193	MEblue
14_121336080	MEblue
3_85944131	MEblue
6_103389466	MEblue
6_47734934	MEblue
14_12914150	MEblue
6_103389474	MEblue
16_26512505	MEblue
9_72369166	MEblue
6_49404747	MEblue
6_39367588	MEblue
16_27987422	MEblue
6_82166516	MEblue
6_39367761	MEblue
16_27987456	MEblue
6_39368065	MEblue
16_27989199	MEblue
6_39368074	MEblue
10_695942	MEblue
7_54521869	MEblue
7_54521911	MEblue
3_102984788	MEblue
14_113844550	MEblue
3_114674905	MEblue
6_39368181	MEblue
14_113844582	MEblue
3_117773953	MEblue
6_1623958	MEblue
6_1624011	MEblue
7_77679150	MEblue
14_4019090	MEblue
14_4019014	MEblue
3_103092136	MEblue
4_13450859	MEblue
6_103390859	MEblue
7_54521948	MEblue
13_126468610	MEblue
4_94126071	MEblue
13_132460376	MEblue
18_54657475	MEblue
9_72368744	MEblue
13_40076759	MEblue
13_40076896	MEblue
3_18431543	MEblue
6_103389462	MEblue
15_105926100	MEblue
7_54521840	MEblue
6_93743483	MEblue
13_158630268	MEblue
9_72369167	MEblue
15_105924451	MEblue
14_113843241	MEblue
14_113843233	MEblue
6_39367769	MEblue
17_52379357	MEblue
6_107039778	MEblue
6_39367770	MEblue
2_116891905	MEblue
16_50448522	MEblue
13_40076919	MEblue
9_72369005	MEblue
9_72369162	MEblue
7_80409079	MEblue
3_80759111	MEblue
6_39368179	MEblue
7_54520970	MEblue
6_1623922	MEblue
7_77677996	MEblue
13_82952036	MEblue
9_26156541	MEblue
16_50448520	MEblue
13_40076911	MEblue
4_117922985	MEblue
9_26156560	MEblue
7_54521865	MEblue
1_108887395	MEblue
16_26512499	MEblue
8_116062535	MEblue
14_121335091	MEblue
9_72368693	MEblue
3_59415189	MEblue
9_77544824	MEblue
3_38863600	MEblue
15_104667381	MEblue
6_93743223	MEblue
9_72368842	MEblue
9_72369007	MEblue
7_54521000	MEblue
17_10726221	MEblue
9_67705432	MEblue
8_118678179	MEblue
1_16318215	MEblue
16_27986496	MEblue
5_79562981	MEblue
9_65057558	MEblue
1_16318497	MEblue
15_105925971	MEblue
18_54657953	MEblue
7_54521825	MEblue
7_77679067	MEblue
18_54658354	MEblue
15_95605118	MEblue
9_72369161	MEblue
1_108887384	MEblue
7_19554139	MEblue
6_1624009	MEblue
13_133750330	MEblue
1_16318422	MEblue
7_77678009	MEblue
6_1623964	MEblue
6_93742843	MEblue
9_65058071	MEblue
9_105427014	MEblue
2_68657285	MEblue
6_39367564	MEblue
14_121335068	MEblue
7_54520931	MEblue
6_39368190	MEblue
6_39367751	MEblue
11_12313703	MEblue
6_103391005	MEblue
9_65058039	MEblue
6_1623927	MEblue
9_45715798	MEblue
16_27987232	MEblue
13_80228259	MEbrown
1_126166852	MEbrown
2_30295814	MEbrown
1_130894328	MEbrown
2_69651833	MEbrown
7_55808298	MEbrown
14_29724279	MEbrown
10_19824437	MEbrown
1_126167341	MEbrown
12_20261394	MEbrown
17_32035931	MEbrown
7_75169533	MEbrown
10_9739083	MEbrown
10_9739183	MEbrown
13_205248500	MEbrown
14_30492568	MEbrown
10_19824422	MEbrown
12_21964216	MEbrown
12_23281440	MEbrown
18_11664290	MEbrown
3_59162270	MEbrown
7_29900700	MEbrown
4_92771200	MEbrown
17_32035827	MEbrown
15_54342865	MEbrown
10_25588605	MEbrown
9_53393595	MEbrown
3_46962482	MEbrown
10_39885918	MEbrown
10_9738313	MEbrown
14_6866820	MEbrown
5_57668843	MEbrown
5_57668844	MEbrown
6_62206247	MEbrown
12_1512292	MEbrown
9_72368795	MEbrown
17_39993799	MEbrown
13_28208278	MEbrown
13_28208274	MEbrown
18_11664395	MEbrown
6_84200512	MEbrown
1_158327942	MEbrown
1_203770213	MEbrown
14_111355233	MEbrown
9_45715540	MEbrown
7_121183040	MEbrown
2_13250027	MEbrown
13_139946960	MEbrown
17_13850787	MEbrown
4_68926	MEbrown
10_25587353	MEbrown
3_18282818	MEbrown
10_9739166	MEbrown
3_19652997	MEbrown
6_62653237	MEbrown
4_90204208	MEbrown
7_97361993	MEbrown
3_22795836	MEbrown
12_57987855	MEbrown
3_23847572	MEbrown
7_23002678	MEbrown
2_59247034	MEbrown
13_157470244	MEbrown
6_47734898	MEbrown
2_68657347	MEbrown
1_158327906	MEbrown
3_114670133	MEbrown
14_114065031	MEbrown
12_1224260	MEbrown
3_131276755	MEbrown
1_112369816	MEbrown
3_102985418	MEbrown
5_9108688	MEbrown
14_100869291	MEbrown
16_79710091	MEbrown
6_47734572	MEbrown
17_5704996	MEbrown
4_71007	MEbrown
2_68657564	MEbrown
14_29645390	MEbrown
10_17476943	MEbrown
4_79846885	MEbrown
1_158327949	MEbrown
12_20932480	MEbrown
11_477223	MEbrown
7_55808252	MEbrown
5_67755843	MEbrown
2_6823913	MEbrown
7_96470766	MEbrown
12_19117940	MEbrown
4_33673299	MEbrown
7_112170326	MEbrown
1_158326781	MEbrown
2_69157579	MEbrown
13_73778230	MEbrown
9_52756199	MEbrown
2_69157657	MEbrown
9_52756232	MEbrown
3_22795877	MEbrown
15_110777941	MEbrown
6_159038508	MEbrown
9_26156085	MEbrown
3_71501004	MEbrown
8_110076364	MEbrown
3_41456179	MEbrown
9_51879583	MEbrown
1_130895996	MEbrown
7_24181044	MEbrown
12_1224201	MEbrown
5_57668371	MEbrown
3_131278934	MEbrown
5_57668385	MEbrown
6_69698049	MEbrown
9_36856278	MEbrown
6_61853361	MEbrown
7_29664588	MEbrown
12_42624536	MEbrown
6_144270	MEbrown
15_20168154	MEbrown
1_126166938	MEbrown
1_37008788	MEbrown
13_205248438	MEbrown
5_18679096	MEbrown
10_56281841	MEbrown
4_104233116	MEbrown
6_49404316	MEbrown
15_104834576	MEbrown
9_77544692	MEbrown
3_41451855	MEbrown
7_96470870	MEbrown
14_22527473	MEbrown
10_19824497	MEbrown
14_61066706	MEbrown
1_253191389	MEbrown
4_107740379	MEbrown
6_82224750	MEbrown
13_73859047	MEbrown
14_6866371	MEbrown
7_5323974	MEbrown
7_5323982	MEbrown
5_57668475	MEbrown
6_88971210	MEbrown
6_88971292	MEbrown
9_26156446	MEbrown
3_71501012	MEbrown
3_26408171	MEbrown
4_48223	MEbrown
11_19181796	MEbrown
6_93743253	MEbrown
1_268764886	MEbrown
2_76664328	MEbrown
1_268765703	MEbrown
6_142938	MEbrown
7_55469299	MEbrown
6_144196	MEbrown
4_67555	MEbrown
14_100869303	MEbrown
4_67601	MEbrown
1_37008762	MEbrown
4_98750897	MEbrown
7_32301863	MEbrown
3_39535772	MEbrown
5_18679064	MEbrown
13_133658046	MEbrown
17_48842512	MEbrown
3_19650793	MEbrown
14_50215395	MEbrown
17_12034175	MEbrown
7_96470069	MEbrown
3_629671	MEbrown
12_51505572	MEbrown
6_91393394	MEbrown
2_116885456	MEbrown
9_81861235	MEbrown
14_6866356	MEbrown
6_54227011	MEbrown
6_10715783	MEbrown
3_69217284	MEbrown
4_33673386	MEbrown
3_59214934	MEbrown
17_32601705	MEbrown
1_239768399	MEbrown
6_143564	MEbrown
10_29218742	MEbrown
10_17476665	MEbrown
4_92771232	MEbrown
6_63661655	MEbrown
8_110077563	MEbrown
9_26156546	MEbrown
17_32601205	MEbrown
17_32601274	MEbrown
6_57356780	MEbrown
2_60400290	MEbrown
2_30295756	MEbrown
16_26512521	MEbrown
8_1368652	MEbrown
10_43521507	MEbrown
7_4935195	MEbrown
9_36856336	MEbrown
5_9926699	MEbrown
12_20261267	MEbrown
6_144730	MEbrown
18_54658381	MEbrown
3_39535765	MEbrown
2_84615818	MEbrown
6_72019146	MEbrown
5_18679125	MEbrown
18_54658386	MEbrown
1_239768375	MEbrown
13_54300844	MEbrown
11_21850159	MEbrown
14_32586337	MEbrown
6_88972004	MEbrown
9_26156490	MEbrown
3_41946123	MEbrown
15_48107352	MEbrown
8_96972039	MEbrown
13_120873342	MEbrown
5_3300800	MEbrown
9_72369140	MEbrown
7_839983	MEbrown
15_66700328	MEbrown
10_17476697	MEbrown
9_65215369	MEbrown
9_65216570	MEbrown
6_63743588	MEbrown
6_72019222	MEbrown
12_51505607	MEbrown
1_66322150	MEbrown
3_39535742	MEbrown
3_39535737	MEbrown
2_69651851	MEbrown
2_60979572	MEbrown
12_24200445	MEbrown
15_105926074	MEbrown
1_66322160	MEbrown
6_10715769	MEbrown
14_34605145	MEbrown
1_126166845	MEbrown
6_82224667	MEbrown
13_157487676	MEbrown
9_36856973	MEbrown
4_33673273	MEbrown
16_47440843	MEbrown
12_42794285	MEbrown
12_24199885	MEbrown
6_144269	MEbrown
2_13250074	MEbrown
12_24200418	MEbrown
1_106963749	MEyellow
1_228039035	MEyellow
1_260870090	MEyellow
1_228039043	MEyellow
16_47650075	MEyellow
6_13390323	MEyellow
1_260870148	MEyellow
9_107472650	MEyellow
6_13390293	MEyellow
11_19181714	MEyellow
13_133192652	MEyellow
5_69842899	MEyellow
11_14648879	MEyellow
13_133658294	MEyellow
9_19555007	MEyellow
3_7146240	MEyellow
3_7146362	MEyellow
9_116163423	MEyellow
13_80228337	MEyellow
5_9333451	MEyellow
1_182266723	MEyellow
13_80228276	MEyellow
17_5007100	MEyellow
16_55334658	MEyellow
7_55469234	MEyellow
7_55469113	MEyellow
10_19824388	MEyellow
6_74961356	MEyellow
6_74961386	MEyellow
3_7146232	MEyellow
18_54657510	MEyellow
14_110875984	MEyellow
1_106963724	MEyellow
6_61539369	MEyellow
7_97272882	MEyellow
14_34282862	MEyellow
1_106963597	MEyellow
7_37822622	MEyellow
8_67731085	MEyellow
7_55469190	MEyellow
13_80228254	MEyellow
1_180407170	MEyellow
6_74961383	MEyellow
2_89143045	MEyellow
3_7146325	MEyellow
3_103088033	MEyellow
4_111099744	MEyellow
1_260870100	MEyellow
15_79446908	MEyellow
10_47221480	MEyellow
14_34631183	MEyellow
7_55469201	MEyellow
12_53115277	MEyellow
7_97273010	MEyellow
7_55469225	MEyellow
7_55469226	MEyellow
11_5482173	MEyellow
10_15358202	MEyellow
13_80228264	MEyellow
7_29900683	MEyellow
7_100412158	MEyellow
2_9026122	MEyellow
3_111504551	MEyellow
1_228039150	MEyellow
12_53115278	MEyellow
10_47221589	MEyellow
11_19181808	MEyellow
7_97272998	MEyellow
13_80228252	MEyellow
14_46624971	MEyellow
13_133658335	MEyellow
3_103087984	MEyellow
9_19554986	MEyellow
8_87886439	MEyellow
2_69651883	MEyellow
1_260870108	MEyellow
6_74961425	MEyellow
11_19181810	MEyellow
9_51879802	MEyellow
7_97272986	MEyellow
11_19181837	MEyellow
6_50677483	MEyellow
6_116049262	MEyellow
17_35882818	MEyellow
18_54656971	MEyellow
9_26221500	MEyellow
10_15358064	MEyellow
9_26221575	MEyellow
7_97272837	MEyellow
17_12034277	MEyellow
10_47221530	MEyellow
14_34631166	MEyellow
8_67731071	MEyellow
4_33673367	MEyellow
15_133692598	MEyellow
5_9333403	MEyellow
8_67731074	MEyellow
6_74961373	MEyellow
6_74961400	MEyellow
9_26221450	MEyellow
4_33673258	MEyellow
4_33673267	MEyellow
14_34631138	MEyellow
1_57645028	MEyellow
7_93909413	MEyellow
9_53026965	MEyellow
6_96055720	MEyellow
2_9026189	MEyellow
2_49030814	MEyellow
15_133692599	MEyellow
4_107638805	MEyellow
10_15358099	MEyellow
7_97272980	MEyellow
7_29900755	MEyellow
7_55469165	MEyellow
15_4171553	MEgreen
1_139490389	MEgreen
16_4096640	MEgreen
1_9015048	MEgreen
17_31895169	MEgreen
14_46320183	MEgreen
2_9599551	MEgreen
17_31895505	MEgreen
13_138103617	MEgreen
10_56281893	MEgreen
14_82364553	MEgreen
17_13850759	MEgreen
8_29119643	MEgreen
9_21751343	MEgreen
4_93613347	MEgreen
14_71500200	MEgreen
14_71500402	MEgreen
13_22654609	MEgreen
5_46730478	MEgreen
3_59217959	MEgreen
9_77544802	MEgreen
7_40687283	MEgreen
15_140051623	MEgreen
1_513358	MEgreen
1_270253932	MEgreen
2_14919424	MEgreen
10_43523886	MEgreen
2_1471970	MEgreen
2_126507555	MEgreen
14_44050229	MEgreen
8_30059132	MEgreen
15_47611104	MEgreen
6_54579359	MEgreen
12_14488943	MEgreen
12_1224590	MEgreen
6_8470651	MEgreen
7_40912441	MEgreen
7_51935327	MEgreen
3_111833095	MEgreen
17_12497707	MEgreen
17_13774332	MEgreen
10_31745117	MEgreen
14_75827409	MEgreen
15_134619688	MEgreen
4_91383775	MEgreen
2_9198427	MEgreen
11_4868617	MEgreen
10_56281892	MEgreen
3_7538231	MEgreen
11_21933198	MEgreen
7_59408192	MEgreen
2_15153520	MEgreen
1_44285230	MEgreen
17_11004883	MEgreen
14_44050228	MEgreen
12_46531760	MEgreen
15_110286412	MEgreen
7_91518960	MEgreen
1_270254680	MEgreen
4_35369025	MEgreen
12_5536849	MEgreen
10_56281897	MEgreen
2_11400812	MEgreen
4_126957520	MEgreen
14_7365383	MEgreen
13_2669754	MEgreen
9_125849551	MEgreen
6_54921403	MEgreen
6_54579358	MEgreen
6_134649799	MEgreen
6_134649801	MEgreen
12_54757073	MEgreen
2_142836583	MEgreen
4_94080374	MEgreen
3_59216059	MEgreen
2_5887577	MEgreen
15_37939514	MEgreen
1_137882547	MEgreen
7_77678951	MEgreen
7_23165002	MEgreen
11_18987802	MEgreen
14_75827411	MEgreen
3_112281373	MEgreen
9_9171813	MEgreen
11_19577992	MEgreen
15_31780822	MEgreen
5_67629461	MEgreen
8_135764762	MEgreen
6_69699795	MEgreen
15_140152857	MEgreen
14_91531128	MEgreen
14_42465491	MEgreen
8_131004482	MEgreen
3_18431523	MEgreen
9_125849550	MEgreen
1_193912276	MEgreen
1_219000483	MEgreen
16_25816174	MEgreen
8_99827094	MEgreen
16_69155677	MEgreen
10_48531244	MEgreen
13_66093836	MEgreen
9_51879614	MEgreen
8_29341825	MEgreen
7_23779883	MEgreen
2_89846979	MEgreen
13_132514925	MEgreen
6_58021858	MEgreen
7_60623808	MEgreen
6_50435349	MEgreen
9_60810838	MEred
1_130045817	MEred
9_14696631	MEred
7_23004350	MEred
1_116605352	MEred
13_150963431	MEred
17_59038344	MEred
7_22873076	MEred
6_107038828	MEred
3_38712389	MEred
12_23385549	MEred
13_189151751	MEred
5_46729487	MEred
9_99687099	MEred
1_136234305	MEred
6_150829455	MEred
2_41027083	MEred
2_4738977	MEred
1_179474961	MEred
9_99686851	MEred
10_28510408	MEred
9_99687076	MEred
15_95549041	MEred
14_42178085	MEred
12_3797024	MEred
8_37369682	MEred
9_6055902	MEred
4_36008578	MEred
9_121822132	MEred
4_57467526	MEred
6_69386316	MEred
13_179432228	MEred
16_65813799	MEred
4_83323351	MEred
10_42010501	MEred
10_764215	MEred
4_89968297	MEred
2_89961444	MEred
4_36008579	MEred
13_53727551	MEred
6_94901812	MEred
9_99686821	MEred
13_123105020	MEred
6_1494138	MEred
5_68142989	MEred
13_205248563	MEred
6_13163325	MEred
1_116605329	MEred
7_24973968	MEred
4_124005443	MEred
7_77972997	MEred
1_162080883	MEred
2_77507995	MEred
2_9049880	MEred
4_109509570	MEred
12_42573001	MEred
5_59493239	MEred
3_32175528	MEred
3_41145073	MEred
1_144470435	MEred
10_764187	MEred
8_96887694	MEred
3_32174792	MEred
7_24973963	MEred
9_99686810	MEred
6_3783920	MEred
15_104834600	MEred
6_47734598	MEred
2_4738903	MEred
9_14696562	MEred
8_899706	MEred
3_112054915	MEred
2_25824846	MEred
17_32596748	MEred
3_32174797	MEred
13_205248451	MEred
6_145203548	MEred
2_137029666	MEred
9_99686809	MEred
17_32596747	MEred
15_118850663	MEred
14_7366132	MEred
12_20851823	MEred
13_205248425	MEred
6_63631349	MEred
8_42322289	MEred
13_72664573	MEred
6_45805198	MEred
9_99686734	MEred
12_42580680	MEred
3_58840472	MEred
6_56486746	MEred
9_47256999	MEred
13_205248380	MEred
5_69844410	MEred
9_14696559	MEred
12_3208456	MEred
8_42321259	MEred
6_56505205	MEred
12_3208451	MEred
2_16147687	MEred
6_56519292	MEred
14_29642941	MEred
9_64471583	MEred
3_80866125	MEred
10_30260591	MEred
2_151433267	MEred
14_30492978	MEblack
10_23824631	MEblack
4_90013	MEblack
5_77009386	MEblack
1_180080994	MEblack
5_77009387	MEblack
14_30494351	MEblack
7_116666878	MEblack
3_47608154	MEblack
2_136496107	MEblack
14_56127297	MEblack
4_62790787	MEblack
3_693932	MEblack
12_34776036	MEblack
4_36848758	MEblack
3_22474399	MEblack
7_97362925	MEblack
3_1560357	MEblack
11_21219757	MEblack
11_63560476	MEblack
12_6665910	MEblack
3_22474063	MEblack
5_64332268	MEblack
2_5788025	MEblack
12_21964156	MEblack
10_33378857	MEblack
8_135275239	MEblack
6_62310281	MEblack
5_21762489	MEblack
10_40059264	MEblack
9_45715724	MEblack
11_49130558	MEblack
3_107304424	MEblack
4_89966239	MEblack
18_40664708	MEblack
10_64887253	MEblack
13_132646143	MEblack
15_20169759	MEblack
15_20168305	MEblack
3_22475247	MEblack
5_7096661	MEblack
5_44217897	MEblack
6_159410074	MEblack
2_94984009	MEblack
2_79516388	MEblack
18_15109939	MEblack
4_36848760	MEblack
17_39001006	MEblack
1_225701955	MEblack
13_32797511	MEblack
9_26156492	MEblack
6_13420037	MEblack
8_43989974	MEblack
5_83909598	MEblack
2_76690777	MEblack
8_47720143	MEblack
12_21961829	MEblack
1_158328592	MEblack
15_95604653	MEblack
3_1560359	MEblack
3_22474062	MEblack
6_47673350	MEblack
3_57312897	MEblack
7_91057728	MEblack
1_144469929	MEblack
12_44171071	MEblack
7_116666876	MEblack
15_104831293	MEblack
1_180081130	MEblack
4_110411957	MEblack
1_180082293	MEblack
12_47611751	MEblack
3_22474246	MEblack
14_31418203	MEblack
8_81112911	MEblack
3_111541733	MEblack
8_43988496	MEblack
15_48251277	MEblack
3_22475239	MEblack
13_27914052	MEblack
9_45638457	MEblack
6_70688189	MEblack
3_22474407	MEblack
3_22475217	MEblack
15_32405959	MEpink
4_90403173	MEpink
3_54000663	MEpink
2_52307579	MEpink
6_55327113	MEpink
3_11471968	MEpink
1_96297787	MEpink
13_82555275	MEpink
1_96297742	MEpink
12_22967888	MEpink
6_48557007	MEpink
4_93671844	MEpink
4_1234289	MEpink
1_201588838	MEpink
4_94126208	MEpink
7_54775594	MEpink
7_121681246	MEpink
4_1234293	MEpink
15_121329525	MEpink
1_268746481	MEpink
3_5145393	MEpink
2_60979466	MEpink
6_62208137	MEpink
9_65221703	MEpink
2_88666287	MEpink
13_50538424	MEpink
8_67732622	MEpink
8_135853442	MEpink
3_41451193	MEpink
3_127359256	MEpink
3_41456113	MEpink
4_127045117	MEpink
3_41458077	MEpink
7_115328383	MEpink
15_104667796	MEpink
3_69219266	MEpink
17_26657567	MEpink
3_69220568	MEpink
13_140730319	MEpink
13_140750625	MEpink
7_53500174	MEpink
3_47622283	MEpink
3_629686	MEmagenta
7_51935174	MEmagenta
13_34111723	MEmagenta
12_1224669	MEmagenta
6_62206239	MEmagenta
14_51108675	MEmagenta
10_9739202	MEmagenta
13_157469038	MEmagenta
13_28208426	MEmagenta
12_20933173	MEmagenta
7_5323939	MEmagenta
3_59215932	MEmagenta
6_168748090	MEmagenta
3_46281244	MEmagenta
5_8835333	MEmagenta
7_29664485	MEmagenta
15_110777905	MEmagenta
7_121183162	MEmagenta
17_48044461	MEmagenta
4_54860009	MEmagenta
2_30294493	MEmagenta
1_130895987	MEmagenta
3_59215926	MEmagenta
8_43987641	MEmagenta
11_1331199	MEmagenta
6_57089648	MEmagenta
11_1331198	MEmagenta
1_129991590	MEmagenta
6_144779	MEmagenta
11_5480418	MEmagenta
3_26410536	MEmagenta
1_126167421	MEmagenta
3_18622666	MEmagenta
14_7566843	MEmagenta

## Sheet: Supplementary Table 5
Table S5. List of edQTL across the 34 tissues in the pig.
editing site	edQTL SNP	effect size	tissue
ed_1_10044165	1_9189019_A_G	0.606871	Brain
ed_1_10044165	1_9139011_G_T	-0.458106	Brain
ed_1_10045259	1_9798063_G_A	0.39004	Lung
ed_1_100480535	1_99937009_C_T	0.269556	Blood
ed_1_10051742	1_10056797_G_T	0.151951	Small_intestine
ed_1_10052379	1_9885095_A_G	-0.131245	Brain
ed_1_100598392	1_99934628_C_T	0.404324	Placenta
ed_1_10355651	1_10059371_C_A	0.36272	Testis
ed_1_103751881	1_104717839_C_G	-0.1421	Brain
ed_1_103751881	1_104717839_C_G	-0.448174	Macrophage
ed_1_103881612	1_104427586_A_G	0.560896	Muscle
ed_1_103881612	1_104440093_T_C	-0.376208	Muscle
ed_1_104715523	1_105014374_G_A	-0.172771	Muscle
ed_1_104715523	1_104721337_C_T	-0.0967211	Muscle
ed_1_104715525	1_104435255_A_G	0.548265	Frontal_cortex
ed_1_104715788	1_105131746_C_T	0.529128	Adipose
ed_1_104715788	1_105100365_G_A	0.479732	Blood
ed_1_104715788	1_104740148_G_A	0.885429	Muscle
ed_1_104715788	1_104721337_C_T	0.153565	Muscle
ed_1_104715788	1_104740435_A_G	-0.708427	Muscle
ed_1_104715788	1_104717839_C_G	0.13335	Muscle
ed_1_104715788	1_104740368_A_G	0.336379	Small_intestine
ed_1_105979524	1_106906636_T_C	0.297522	Muscle
ed_1_105979524	1_106148605_C_T	-0.673164	Muscle
ed_1_105979524	1_106159092_A_T	0.512419	Muscle
ed_1_105979524	1_106914234_A_G	0.191639	Muscle
ed_1_105979529	1_106918476_G_A	-0.140404	Muscle
ed_1_105979529	1_106409117_T_C	0.152513	Muscle
ed_1_105979529	1_106815147_A_G	-0.152793	Muscle
ed_1_105979531	1_106936199_A_T	-0.0852311	Muscle
ed_1_105979531	1_106409117_T_C	0.124431	Muscle
ed_1_105979531	1_106815147_A_G	-0.137492	Muscle
ed_1_105979533	1_106409117_T_C	0.111197	Muscle
ed_1_105979533	1_106865764_C_A	-0.110013	Muscle
ed_1_105980481	1_106803957_C_T	0.222436	Muscle
ed_1_105980481	1_106148605_C_T	-0.963467	Muscle
ed_1_105980481	1_106144736_T_C	0.378727	Muscle
ed_1_105980481	1_106967573_C_G	0.199098	Muscle
ed_1_105980481	1_106152687_C_A	0.330396	Muscle
ed_1_106410045	1_107333107_A_C	0.732418	Adipose
ed_1_106410045	1_107089181_C_G	-0.401931	Adipose
ed_1_106410045	1_106493689_C_T	0.5252	Ileum
ed_1_106410045	1_107397799_C_T	0.376464	Liver
ed_1_106410045	1_107101191_T_C	0.360518	Liver
ed_1_106410045	1_107383117_G_A	0.697271	Lung
ed_1_106410045	1_107387608_T_C	0.247666	Muscle
ed_1_106410045	1_106856882_G_A	0.229169	Muscle
ed_1_106410045	1_106978801_T_C	0.567911	Spleen
ed_1_106410045	1_106383860_T_A	1.10255	Synovial_membrane
ed_1_106410047	1_107333107_A_C	0.804855	Adipose
ed_1_106410047	1_107289612_C_T	-0.408434	Adipose
ed_1_106410047	1_106493689_C_T	0.491269	Ileum
ed_1_106410047	1_107390468_G_C	0.619823	Liver
ed_1_106410047	1_107387135_C_T	0.68663	Lung
ed_1_106410047	1_107387608_T_C	0.23815	Muscle
ed_1_106410047	1_106856882_G_A	0.198293	Muscle
ed_1_106410047	1_106381849_A_G	0.598378	Ovary
ed_1_106410047	1_106978801_T_C	0.595377	Spleen
ed_1_106410047	1_106383860_T_A	1.16854	Synovial_membrane
ed_1_106410047	1_107232770_C_T	0.640912	Uterus
ed_1_106411193	1_106383860_T_A	1.23649	Synovial_membrane
ed_1_106698926	1_106865764_C_A	0.547882	Brain
ed_1_106698926	1_106963240_G_A	0.373099	Brain
ed_1_106698926	1_107328891_A_G	-0.655808	Brain
ed_1_106698926	1_106865764_C_A	0.756293	Hypothalamus
ed_1_106698926	1_107328891_A_G	-1.25629	Hypothalamus
ed_1_106862105	1_107350672_T_C	0.495777	Adipose
ed_1_106862105	1_106860665_T_C	0.370447	Adipose
ed_1_106862105	1_107094796_C_G	1.22269	Blood
ed_1_106862105	1_107694131_T_C	1.47614	Blood
ed_1_106862105	1_107678366_C_T	-0.785699	Blood
ed_1_106862105	1_106857599_C_T	0.548262	Brain
ed_1_106862105	1_107041461_T_C	0.399769	Brain
ed_1_106862105	1_106758477_C_T	0.416113	Brain
ed_1_106862105	1_106946227_G_A	0.354403	Embryo
ed_1_106862105	1_107736580_A_T	0.272393	Embryo
ed_1_106862105	1_106355531_C_T	0.176405	Embryo
ed_1_106862105	1_106860988_C_T	0.611547	Heart
ed_1_106862105	1_106854038_A_C	1.13131	Ileum
ed_1_106862105	1_106859736_T_C	0.816912	Kidney
ed_1_106862105	1_106860988_C_T	0.649479	Liver
ed_1_106862105	1_107815922_C_T	0.360951	Liver
ed_1_106862105	1_106996263_T_C	-0.490938	Liver
ed_1_106862105	1_106964206_G_A	0.557304	Liver
ed_1_106862105	1_106860665_T_C	0.612326	Lung
ed_1_106862105	1_106860548_C_T	0.519823	Muscle
ed_1_106862105	1_107059836_C_T	0.223754	Muscle
ed_1_106862105	1_107857193_C_A	0.350491	Muscle
ed_1_106862105	1_106938572_T_C	0.33534	Muscle
ed_1_106862105	1_107460779_C_G	-0.186815	Muscle
ed_1_106862105	1_106986134_C_T	0.236644	Muscle
ed_1_106862105	1_107784996_G_A	0.15894	Muscle
ed_1_106862105	1_106916863_A_G	1.73791	Oocyte
ed_1_106862105	1_107067759_A_T	0.7828	Ovary
ed_1_106862105	1_106755293_C_G	0.435308	Ovary
ed_1_106862105	1_107015222_C_T	0.933697	Small_intestine
ed_1_106862105	1_107240898_G_A	1.52534	Small_intestine
ed_1_106862105	1_107245910_G_A	-1.05529	Small_intestine
ed_1_106862105	1_106859736_T_C	0.994951	Spleen
ed_1_106862105	1_106967573_C_G	1.22118	Uterus
ed_1_106908805	1_106599572_T_A	0.304049	Liver
ed_1_106963170	1_107337719_G_A	0.543885	Brain
ed_1_106963170	1_106820015_T_C	0.576883	Brain
ed_1_106963170	1_106917347_C_G	-0.391722	Brain
ed_1_106963170	1_107309800_A_G	0.86165	Embryo
ed_1_106963170	1_107369044_C_T	-0.681462	Embryo
ed_1_106963170	1_107351660_G_A	0.737723	Liver
ed_1_106963170	1_107665062_A_G	0.454397	Liver
ed_1_106963170	1_107187232_C_G	-0.31881	Liver
ed_1_106963170	1_107665062_A_G	0.603464	Muscle
ed_1_106963170	1_107351660_G_A	0.433844	Muscle
ed_1_106963170	1_107187232_C_G	-0.30417	Muscle
ed_1_106963170	1_106820388_A_T	0.31552	Muscle
ed_1_106963170	1_106819218_A_T	-0.200947	Muscle
ed_1_106963170	1_106160480_C_T	-0.143096	Muscle
ed_1_106963170	1_107665062_A_G	1.29159	Ovary
ed_1_106963170	1_107351660_G_A	0.834986	Small_intestine
ed_1_106963170	1_107665062_A_G	0.660179	Small_intestine
ed_1_106963170	1_107188182_G_A	-0.416092	Small_intestine
ed_1_106963170	1_107328891_A_G	1.0726	Testis
ed_1_106999175	1_107241162_C_G	-0.410372	Brain
ed_1_107187787	1_107298720_C_T	0.325678	Small_intestine
ed_1_107259624	1_106965785_G_A	0.369329	Embryo
ed_1_107259624	1_106993653_G_A	-0.28188	Embryo
ed_1_107295934	1_108117004_C_T	0.191095	Liver
ed_1_107329092	1_108076001_T_C	0.466793	Adipose
ed_1_107330408	1_107963431_T_C	-0.797321	Spleen
ed_1_107342170	1_106383860_T_A	1.21296	Synovial_membrane
ed_1_107501047	1_107486609_T_A	-2.47287	Ovary
ed_1_107501047	1_107482284_G_A	3.88895	Ovary
ed_1_107501047	1_107501272_T_C	-1.45253	Ovary
ed_1_107509492	1_108434265_C_T	0.759522	Ovary
ed_1_107542798	1_106817168_C_T	0.490442	Small_intestine
ed_1_107545139	1_107895176_A_G	0.315154	Ovary
ed_1_107893456	1_107867795_T_A	0.939049	Brain
ed_1_107893456	1_107784554_A_C	-0.846623	Brain
ed_1_107907098	1_107020107_C_A	0.274643	Muscle
ed_1_107907098	1_107538674_T_C	-0.135372	Muscle
ed_1_107907145	1_108719447_G_A	0.680305	Brain
ed_1_107907145	1_108054878_A_T	-0.544216	Brain
ed_1_107908020	1_108653459_C_T	0.13065	Muscle
ed_1_107908117	1_107436009_G_T	0.373191	Adipose
ed_1_108119973	1_108119817_T_C	-0.185984	Muscle
ed_1_108119983	1_108120027_T_C	-0.235561	Muscle
ed_1_108119991	1_108120027_T_C	-0.292747	Muscle
ed_1_108119992	1_108120027_T_C	-0.292745	Muscle
ed_1_108266619	1_108045819_C_A	-0.76441	Brain
ed_1_108266619	1_108054878_A_T	0.564259	Brain
ed_1_108266621	1_108595027_C_T	0.331819	Brain
ed_1_108266621	1_108298808_C_T	-0.477571	Brain
ed_1_108266621	1_108284118_T_C	0.397173	Brain
ed_1_108622130	1_107944553_T_A	-0.867651	Oocyte
ed_1_108709222	1_108706549_C_T	-1.139	Kidney
ed_1_108887384	1_109405883_C_T	-1.29549	Testis
ed_1_108887384	1_108934687_T_A	0.571496	Testis
ed_1_108909856	1_108862188_A_G	0.531881	Adipose
ed_1_108909856	1_108040156_G_A	0.461424	Adipose
ed_1_108909856	1_108726470_A_G	-0.321431	Adipose
ed_1_108911334	1_108888470_A_C	0.523001	Adipose
ed_1_108911335	1_108415139_G_A	0.578495	Adipose
ed_1_108993732	1_108993788_T_C	0.514951	Adipose
ed_1_108993732	1_108980183_A_G	0.769138	Lung
ed_1_108993732	1_108071953_G_A	0.221959	Muscle
ed_1_108993732	1_108972965_T_C	0.443313	Muscle
ed_1_108993732	1_108977783_A_G	-1.08127	Muscle
ed_1_108993732	1_108977183_T_C	0.789027	Muscle
ed_1_109002136	1_109002983_C_A	-0.197195	Muscle
ed_1_109002136	1_108461851_C_G	0.222543	Muscle
ed_1_109002136	1_108395423_C_G	0.456905	Small_intestine
ed_1_109003517	1_109211912_C_T	0.143996	Muscle
ed_1_109003593	1_108988057_C_T	-0.448615	Adipose
ed_1_109003803	1_108359991_G_A	0.322947	Adipose
ed_1_109207108	1_108668917_G_C	-0.277602	Adipose
ed_1_109920097	1_109282711_G_C	0.757187	Uterus
ed_1_110030129	1_109283404_C_T	0.323172	Brain
ed_1_110030129	1_109432529_G_A	-0.365619	Brain
ed_1_110030129	1_109263934_C_T	0.726396	Brain
ed_1_110030129	1_109300190_T_C	-0.435274	Brain
ed_1_110103840	1_110097591_C_T	0.261365	Muscle
ed_1_110103840	1_109209081_C_T	-0.396122	Muscle
ed_1_110103840	1_109317414_C_G	0.243791	Muscle
ed_1_110103840	1_110080861_T_G	-0.283594	Muscle
ed_1_110103840	1_110103900_A_T	0.330802	Muscle
ed_1_110103840	1_109295066_G_A	0.244952	Muscle
ed_1_110103840	1_110098866_A_G	-0.70151	Muscle
ed_1_110103840	1_110098159_A_G	0.585237	Muscle
ed_1_110103840	1_110055946_C_T	0.302187	Muscle
ed_1_110103840	1_109323891_A_G	0.715261	Muscle
ed_1_110103840	1_109322593_A_G	-0.572099	Muscle
ed_1_110103840	1_109207033_A_G	0.223186	Muscle
ed_1_110103840	1_110907626_A_G	-0.139222	Muscle
ed_1_110103840	1_110051047_A_T	-0.244748	Muscle
ed_1_110754033	1_111629963_C_A	0.978058	Adipose
ed_1_110754033	1_111632872_C_G	-0.697912	Adipose
ed_1_110754033	1_111659448_C_T	-0.229991	Adipose
ed_1_110755294	1_110087885_T_C	-3.40542	Ovary
ed_1_110755294	1_110088018_T_C	1.52254	Ovary
ed_1_110755294	1_110067770_G_A	1.09949	Ovary
ed_1_110755294	1_110086382_G_A	0.721449	Ovary
ed_1_110768715	1_109911595_T_C	0.219482	Brain
ed_1_110797501	1_111623565_C_T	0.314875	Brain
ed_1_111549206	1_111882484_T_C	1.50716	Adipose
ed_1_111549206	1_111896814_A_G	-1.32587	Adipose
ed_1_111631998	1_112403925_T_C	1.20959	Ovary
ed_1_111631998	1_112403401_G_A	-0.810229	Ovary
ed_1_111632526	1_111633530_G_C	0.509218	Adipose
ed_1_111632526	1_111633250_C_T	0.682424	Lung
ed_1_111632530	1_111633530_G_C	0.521146	Adipose
ed_1_111635062	1_111608403_G_A	-0.315623	Adipose
ed_1_111635062	1_112426153_C_T	-3.02197	Blastocyst
ed_1_111635062	1_111613548_G_C	0.592235	Ileum
ed_1_111635062	1_112506405_G_A	0.473497	Small_intestine
ed_1_111635062	1_111632397_C_T	0.581273	Synovial_membrane
ed_1_112366442	1_112934633_G_A	-0.400295	Adipose
ed_1_112369678	1_112726781_G_C	0.322401	Brain
ed_1_112369686	1_113045097_C_A	0.208833	Muscle
ed_1_112369686	1_111560612_T_C	-0.11396	Muscle
ed_1_112369743	1_112773341_A_G	0.720985	Testis
ed_1_112369758	1_113087824_C_T	0.937204	Testis
ed_1_112369776	1_112688535_T_C	1.13466	Colon
ed_1_112369776	1_112689597_G_C	1.14981	Large_intestine
ed_1_112711438	1_112688535_T_C	0.219124	Small_intestine
ed_1_112907124	1_112884108_G_A	0.171634	Embryo
ed_1_112907124	1_112920681_C_T	0.594357	Testis
ed_1_112907760	1_113163349_T_C	0.645234	Blastomere
ed_1_112979899	1_112987320_T_C	0.733643	Macrophage
ed_1_112979917	1_113288307_C_T	0.374469	Adipose
ed_1_113050502	1_112365865_G_A	0.709162	Spleen
ed_1_113091178	1_113103580_T_G	-1.23204	Testis
ed_1_113091178	1_113092409_G_A	1.17134	Testis
ed_1_113092010	1_112925201_G_A	-0.328887	Uterus
ed_1_113097706	1_113041978_C_T	-0.119283	Uterus
ed_1_113113505	1_113418577_G_C	0.483791	Lung
ed_1_113132158	1_113018076_C_G	-0.731172	Spleen
ed_1_113346015	1_113345995_T_C	0.18745	Embryo
ed_1_113346198	1_113346194_T_C	0.339223	Adipose
ed_1_113346198	1_113346194_T_C	0.579352	Blastocyst
ed_1_113346198	1_113346194_T_C	0.328465	Brain
ed_1_113346198	1_113346194_T_C	0.305311	Embryo
ed_1_113346198	1_113346194_T_C	0.52813	Hypothalamus
ed_1_113346198	1_113346194_T_C	0.215101	Liver
ed_1_113346198	1_113346194_T_C	0.165758	Muscle
ed_1_113346198	1_113346194_T_C	0.332844	Small_intestine
ed_1_113346198	1_113346194_T_C	0.378547	Testis
ed_1_113524448	1_114245937_T_G	-1.54219	Oocyte
ed_1_113583586	1_113134527_T_C	0.570935	Liver
ed_1_113583586	1_112823623_C_T	1.18857	Liver
ed_1_113583586	1_112818943_T_A	-0.936074	Liver
ed_1_114263389	1_114245716_C_T	0.243981	Embryo
ed_1_114424421	1_114272936_C_T	0.231224	Liver
ed_1_114425006	1_114259628_G_T	0.793095	Adipose
ed_1_114425006	1_114306969_G_A	-0.390168	Adipose
ed_1_114425006	1_114719725_A_G	0.64718	Brain
ed_1_114425006	1_114425370_A_G	1.61129	Brain
ed_1_114425006	1_114427545_A_G	-0.788236	Brain
ed_1_114425006	1_114428175_G_T	-0.762312	Brain
ed_1_114425006	1_114424800_T_G	0.604536	Heart
ed_1_114425006	1_114292174_G_A	0.958341	Uterus
ed_1_114425006	1_114832544_T_C	0.574142	Uterus
ed_1_114425006	1_114423896_A_G	-0.740813	Uterus
ed_1_114425745	1_114207198_G_C	-1.12924	Synovial_membrane
ed_1_114425745	1_114158659_G_T	0.988922	Synovial_membrane
ed_1_11458538	1_11587319_G_A	0.512748	Testis
ed_1_11464951	1_11617798_A_G	0.706922	Testis
ed_1_114736109	1_115698755_G_C	-0.737426	Spleen
ed_1_114769764	1_114276630_G_A	0.255398	Brain
ed_1_114972322	1_115722249_A_G	0.888763	Adipose
ed_1_114972322	1_115696345_G_A	-0.482818	Adipose
ed_1_114972336	1_115801023_G_A	-0.705817	Spleen
ed_1_114980448	1_115698755_G_C	-0.763338	Spleen
ed_1_115027640	1_115223615_G_A	0.456328	Ovary
ed_1_115039854	1_114851140_T_A	0.698062	Spleen
ed_1_115039854	1_115683481_T_C	0.457943	Spleen
ed_1_115309427	1_116223648_T_G	-0.338816	Brain
ed_1_115319354	1_115149382_T_C	-0.56161	Brain
ed_1_115319354	1_115950350_A_C	0.421613	Brain
ed_1_115324766	1_115949233_A_C	-0.176755	Muscle
ed_1_115326901	1_116310953_G_T	-0.15997	Muscle
ed_1_115330965	1_114851140_T_A	0.622035	Spleen
ed_1_115529109	1_115822323_C_T	0.67603	Lung
ed_1_115529109	1_115864053_C_A	-0.334731	Lung
ed_1_115575167	1_115866087_T_C	0.20486	Muscle
ed_1_115766460	1_115398813_T_C	1.11387	Spleen
ed_1_115767021	1_115698755_G_C	-0.811952	Spleen
ed_1_11618656	1_11585870_C_T	0.661591	Oocyte
ed_1_116468871	1_115765705_T_C	-0.684556	Brain
ed_1_116468871	1_116061202_C_T	0.513274	Brain
ed_1_116468871	1_115687037_T_C	0.604933	Brain
ed_1_116468871	1_115860855_C_T	-0.437372	Brain
ed_1_116492913	1_116440818_G_A	0.447149	Blood
ed_1_116492914	1_116440818_G_A	0.44261	Blood
ed_1_11649747	1_11636353_C_T	-0.21871	Blood
ed_1_11649747	1_11618703_G_A	-0.254059	Brain
ed_1_11649747	1_11627212_C_G	-0.436257	Heart
ed_1_11650100	1_11665326_A_G	-0.120246	Muscle
ed_1_11650101	1_11651610_C_T	0.54299	Adipose
ed_1_11650101	1_11987731_G_A	-0.313716	Adipose
ed_1_11650105	1_11639803_T_C	-0.220491	Blood
ed_1_116605183	1_116631783_A_C	-0.390798	Blood
ed_1_116605183	1_116596017_C_T	-1.45917	Lung
ed_1_116605183	1_116589064_A_G	1.03125	Lung
ed_1_116605183	1_116606900_T_C	-0.412098	Small_intestine
ed_1_116605187	1_116608150_T_C	-0.415844	Blood
ed_1_116605187	1_116572700_G_C	-0.366536	Small_intestine
ed_1_116605190	1_116568670_A_G	-0.328173	Adipose
ed_1_116605190	1_116619266_C_T	-0.527713	Blood
ed_1_116605190	1_116602370_C_G	-0.848982	Colon
ed_1_116605190	1_116563377_A_G	-0.766562	Duodenum
ed_1_116605190	1_116602370_C_G	-0.820424	Large_intestine
ed_1_116605190	1_116597688_C_T	-0.482188	Lung
ed_1_116605190	1_116596798_A_G	-0.409126	Small_intestine
ed_1_116605232	1_116405253_C_G	-0.436871	Lung
ed_1_116605303	1_116562005_C_A	-0.219957	Blood
ed_1_116605303	1_116589064_A_G	-0.503709	Lung
ed_1_116605315	1_116663746_G_A	0.325692	Adipose
ed_1_116605315	1_116564517_C_G	-0.42177	Blood
ed_1_116605315	1_116570161_C_T	-0.211747	Heart
ed_1_116605315	1_116570161_C_T	-0.435407	Ileum
ed_1_116605315	1_116702193_C_T	0.202883	Liver
ed_1_116605315	1_116599971_T_C	-0.511131	Lung
ed_1_116605315	1_116597988_G_A	-0.504764	Small_intestine
ed_1_116605315	1_116598185_T_G	-0.882263	Spleen
ed_1_116605329	1_116562486_T_G	-0.302538	Adipose
ed_1_116605329	1_116564517_C_G	-0.366476	Blood
ed_1_116605329	1_116645271_C_T	0.630341	Lung
ed_1_116605329	1_116624500_G_C	-0.3572	Small_intestine
ed_1_116605329	1_116597437_A_G	-0.774427	Spleen
ed_1_116605335	1_116562486_T_G	-0.296567	Adipose
ed_1_116605335	1_116564517_C_G	-0.45295	Blood
ed_1_116605335	1_116596798_A_G	-0.875367	Colon
ed_1_116605335	1_116596798_A_G	-0.861188	Large_intestine
ed_1_116605335	1_116647330_G_A	0.582193	Lung
ed_1_116605335	1_116601099_G_A	-0.496445	Small_intestine
ed_1_116605335	1_116606894_G_C	-0.762377	Spleen
ed_1_116605352	1_116562486_T_G	-0.279136	Adipose
ed_1_116605352	1_116601914_C_T	-0.26799	Blood
ed_1_116605352	1_116605658_T_C	-0.779946	Spleen
ed_1_116605654	1_116480333_G_T	0.480271	Fetal_thymus
ed_1_116605659	1_116622007_A_T	-0.931937	Adipose
ed_1_116605659	1_116631783_A_C	0.643795	Adipose
ed_1_116605659	1_116562168_G_T	-0.358357	Blood
ed_1_116605676	1_116645393_T_C	0.266456	Adipose
ed_1_116605676	1_116608081_A_G	-0.482707	Blood
ed_1_116605676	1_116617191_A_T	-0.688583	Jejunum
ed_1_116605676	1_116605205_T_C	-0.542456	Lung
ed_1_116605676	1_116602322_C_T	-0.592542	Lymph_node
ed_1_116605676	1_116625679_C_T	-0.4587	Small_intestine
ed_1_116605676	1_116597993_C_T	-0.868362	Spleen
ed_1_116605684	1_116704565_C_T	-0.276332	Adipose
ed_1_116605684	1_116602633_A_G	-0.49165	Blood
ed_1_116605684	1_116570161_C_T	-0.137664	Brain
ed_1_116605684	1_116606044_G_C	-0.497057	Ileum
ed_1_116605684	1_116568037_T_C	-0.593911	Lung
ed_1_116605684	1_116614227_C_T	-0.433128	Small_intestine
ed_1_116605684	1_116597993_C_T	-0.830265	Spleen
ed_1_116605684	1_116598185_T_G	-0.442795	Uterus
ed_1_116605685	1_116602294_C_A	-0.392442	Blood
ed_1_116605741	1_116608150_T_C	-0.335059	Blood
ed_1_116605745	1_116605540_A_G	-0.407203	Blood
ed_1_116605746	1_116567201_G_A	-0.43197	Artery
ed_1_116605746	1_116565094_A_G	-0.645258	Blood
ed_1_116605746	1_116621844_T_C	-0.810123	Colon
ed_1_116605746	1_116605205_T_C	-1.15264	Duodenum
ed_1_116605746	1_116602550_C_T	-0.865358	Fetal_thymus
ed_1_116605746	1_116707285_A_G	0.455006	Ileum
ed_1_116605746	1_116621844_T_C	-0.780971	Large_intestine
ed_1_116605746	1_116603677_A_G	-3.08411	Lung
ed_1_116605746	1_116600539_T_C	2.37328	Lung
ed_1_116605746	1_116571009_A_C	-0.859715	Lymph_node
ed_1_116605746	1_116675853_C_T	-0.5793	Macrophage
ed_1_116605746	1_116602322_C_T	-1.12678	Pituitary
ed_1_116605746	1_116563203_G_A	-0.368498	Small_intestine
ed_1_116605746	1_116695621_C_T	0.782213	Spleen
ed_1_116605777	1_116605658_T_C	-0.251829	Blood
ed_1_116605797	1_116599714_A_G	0.643669	Artery
ed_1_116605797	1_116572187_T_C	0.552824	Blood
ed_1_116605797	1_116632662_C_A	0.26236	Brain
ed_1_116605797	1_116662202_C_G	-0.969531	Duodenum
ed_1_116605797	1_116595931_G_C	0.944774	Fetal_thymus
ed_1_116605797	1_116562486_T_G	0.683094	Lung
ed_1_116605797	1_116596272_G_C	0.372089	Ovary
ed_1_116605797	1_116566091_A_G	1.0805	Pituitary
ed_1_116605797	1_116561442_G_A	0.406432	Small_intestine
ed_1_116605797	1_116622318_A_G	0.700157	Uterus
ed_1_116630180	1_116623554_G_T	0.242428	Adipose
ed_1_116630180	1_116621547_G_A	0.476248	Brain
ed_1_116630180	1_115749646_G_A	0.319519	Brain
ed_1_116630180	1_116623554_G_T	0.992816	Hypothalamus
ed_1_116630180	1_116620117_C_A	0.175311	Muscle
ed_1_116630180	1_116359904_C_T	0.198083	Small_intestine
ed_1_117913114	1_118788983_G_A	0.489527	Uterus
ed_1_119024003	1_119002863_T_C	-0.373978	Brain
ed_1_119066957	1_119118336_A_G	-1.33957	Brain
ed_1_119066957	1_119116436_A_G	1.2827	Brain
ed_1_119070956	1_119593215_C_T	2.23954	Ovary
ed_1_119070956	1_119591361_G_A	-1.96609	Ovary
ed_1_119154772	1_119059962_T_A	-0.498886	Adipose
ed_1_119154802	1_119059962_T_A	-0.469942	Adipose
ed_1_119154802	1_119331343_T_C	-0.502405	Heart
ed_1_119154802	1_119115308_A_G	-0.83069	Lung
ed_1_119154802	1_118881432_G_T	-0.782348	Macrophage
ed_1_119154810	1_119064946_A_G	-1.71453	Adipose
ed_1_119154810	1_119189091_A_G	1.35619	Adipose
ed_1_119154810	1_119115308_A_G	-0.786675	Lung
ed_1_119154841	1_119467332_A_C	-0.426203	Adipose
ed_1_119154901	1_119352699_C_T	0.786771	Uterus
ed_1_119154911	1_119387445_T_G	-0.387214	Adipose
ed_1_119154911	1_119158627_A_G	-0.154899	Muscle
ed_1_119154919	1_119107396_A_T	-0.414195	Lung
ed_1_119154936	1_119033447_C_A	-0.494462	Brain
ed_1_119154936	1_119141117_A_G	0.633701	Hypothalamus
ed_1_119154936	1_119535823_T_C	0.335352	Lung
ed_1_119155444	1_119387445_T_G	-0.624368	Lung
ed_1_119155444	1_119590707_G_A	2.00868	Lymph_node
ed_1_119155446	1_119028613_C_T	-0.351106	Muscle
ed_1_119155496	1_119174956_G_A	-0.631136	Lung
ed_1_119155509	1_119147065_C_T	0.395256	Lung
ed_1_119155512	1_119098419_T_C	-0.536562	Adipose
ed_1_119155513	1_119112945_G_C	-0.534539	Adipose
ed_1_119155518	1_119086613_C_T	-0.648975	Adipose
ed_1_119155518	1_119001611_T_A	-0.360935	Muscle
ed_1_119155518	1_119467332_A_C	-0.805388	Spleen
ed_1_119155524	1_119352699_C_T	-0.477757	Adipose
ed_1_119155524	1_120141379_G_C	-0.583033	Spleen
ed_1_119155525	1_119538778_T_C	0.18855	Muscle
ed_1_119155529	1_118798341_G_A	-0.262592	Muscle
ed_1_119155560	1_119181683_G_A	-0.502858	Lung
ed_1_119155560	1_119163294_T_C	-0.857932	Uterus
ed_1_119155574	1_119163294_T_C	-0.26944	Muscle
ed_1_119155592	1_119395253_A_G	-0.471507	Adipose
ed_1_119155592	1_119104825_C_T	-0.547186	Lung
ed_1_119155592	1_119150775_T_C	-0.366492	Muscle
ed_1_119155599	1_119537065_G_A	0.446927	Lung
ed_1_119155622	1_118798341_G_A	-0.444431	Lung
ed_1_119155622	1_119591922_C_T	-0.396758	Muscle
ed_1_119155644	1_119141724_T_A	-0.531441	Lung
ed_1_119155644	1_118798341_G_A	-0.300384	Muscle
ed_1_1193887	1_1563019_G_A	0.766286	Adipose
ed_1_1193887	1_694968_A_G	0.298907	Adipose
ed_1_1193887	1_1586556_G_A	1.21391	Uterus
ed_1_119395629	1_119200018_A_G	0.448557	Adipose
ed_1_119395629	1_119565660_T_C	0.20586	Blood
ed_1_119395629	1_119335516_C_G	0.719306	Brain
ed_1_119395629	1_119352699_C_T	0.569778	Brain
ed_1_119395629	1_120242532_A_G	0.310666	Brain
ed_1_119395629	1_119335516_C_G	0.881822	Frontal_cortex
ed_1_119395629	1_119324422_G_A	1.40172	Hypothalamus
ed_1_119395629	1_119599589_T_C	0.404675	Lung
ed_1_119395629	1_119383440_C_T	0.685467	Macrophage
ed_1_119395629	1_119387445_T_G	0.842263	Macrophage
ed_1_119395629	1_119324422_G_A	0.535827	Synovial_membrane
ed_1_119395737	1_119059962_T_A	0.579119	Lung
ed_1_1194240	1_1194228_A_G	0.436538	Adipose
ed_1_1194240	1_1587664_G_C	0.515114	Adipose
ed_1_1194240	1_1195316_T_C	0.732658	Colon
ed_1_1194240	1_247039_A_G	0.704816	Duodenum
ed_1_1194240	1_391311_C_T	0.380145	Ileum
ed_1_1194240	1_485773_A_C	0.590755	Jejunum
ed_1_1194240	1_2189279_C_A	-0.409955	Jejunum
ed_1_1194240	1_1195316_T_C	0.928254	Kidney
ed_1_1194240	1_1195316_T_C	0.705344	Large_intestine
ed_1_1194240	1_1195316_T_C	0.203386	Liver
ed_1_1194240	1_1195664_T_A	0.556242	Lung
ed_1_1194240	1_1705876_C_T	0.28841	Lung
ed_1_1194240	1_1195709_A_C	0.277458	Muscle
ed_1_1194240	1_490175_G_A	0.724459	Placenta
ed_1_1194240	1_391311_C_T	0.537967	Small_intestine
ed_1_1194240	1_1195109_A_G	0.935102	Spleen
ed_1_1194240	1_1195316_T_C	0.49509	Uterus
ed_1_1194240	1_577633_A_G	0.699254	Uterus
ed_1_1194256	1_875060_C_T	0.558779	Adipose
ed_1_1194256	1_1184723_G_A	0.989575	Colon
ed_1_1194256	1_1258453_G_A	0.966697	Duodenum
ed_1_1194256	1_1289320_A_G	0.430968	Heart
ed_1_1194256	1_587116_C_G	-0.534481	Ileum
ed_1_1194256	1_1168553_G_A	0.958661	Jejunum
ed_1_1194256	1_1184723_G_A	0.953226	Large_intestine
ed_1_1194256	1_1171770_T_C	0.304792	Liver
ed_1_1194256	1_1160893_C_T	0.650418	Lung
ed_1_1194256	1_1219846_C_A	0.229962	Muscle
ed_1_1194256	1_367328_C_T	-0.207976	Muscle
ed_1_1194256	1_197820_C_A	-0.150165	Muscle
ed_1_1194256	1_294643_A_G	0.70252	Placenta
ed_1_1194256	1_1207353_A_C	0.734	Small_intestine
ed_1_1194256	1_1182504_G_A	0.954886	Spleen
ed_1_1194256	1_1242600_C_T	0.885577	Uterus
ed_1_119588490	1_119146394_G_A	0.305683	Brain
ed_1_119941770	1_119009029_G_A	0.759133	Spleen
ed_1_119941774	1_119009029_G_A	0.828388	Spleen
ed_1_119958887	1_119110902_C_A	0.545347	Adipose
ed_1_119958887	1_119150446_T_C	-0.557343	Heart
ed_1_120556756	1_121098800_G_A	0.386397	Testis
ed_1_121130794	1_120141379_G_C	0.809146	Blastocyst
ed_1_121133400	1_121154486_A_G	0.360101	Blood
ed_1_121133400	1_121134091_C_T	0.32766	Brain
ed_1_121133400	1_121143888_T_C	-0.700291	Colon
ed_1_121133400	1_121154486_A_G	1.15358	Jejunum
ed_1_121133400	1_121143888_T_C	-0.686662	Large_intestine
ed_1_121133400	1_121134091_C_T	0.591562	Liver
ed_1_121133400	1_121154486_A_G	0.21098	Muscle
ed_1_121133400	1_121154486_A_G	0.697821	Uterus
ed_1_121133407	1_122113621_C_T	0.453237	Macrophage
ed_1_121133411	1_121102609_A_G	-0.946305	Duodenum
ed_1_121133420	1_121202588_T_C	-0.579046	Macrophage
ed_1_121133420	1_121133871_C_G	0.226477	Muscle
ed_1_121133430	1_121133422_C_G	-0.207823	Muscle
ed_1_121133460	1_121133871_C_G	0.642587	Lung
ed_1_121133468	1_122078994_T_C	0.507924	Heart
ed_1_121133468	1_121134459_G_A	-0.160451	Muscle
ed_1_121133506	1_121133871_C_G	0.19739	Muscle
ed_1_121133508	1_122099433_G_A	-0.736637	Lung
ed_1_121133557	1_121133570_A_G	0.51399	Liver
ed_1_121133559	1_121134459_G_A	-0.174098	Muscle
ed_1_121133571	1_121133570_A_G	0.283459	Liver
ed_1_121133571	1_121166062_A_T	0.641278	Testis
ed_1_121133867	1_122078994_T_C	0.685453	Artery
ed_1_121133916	1_122107874_C_T	-0.403333	Adipose
ed_1_121133916	1_121133422_C_G	-0.322479	Muscle
ed_1_121133916	1_121471228_G_A	-0.50793	Synovial_membrane
ed_1_121133923	1_121133871_C_G	-0.323299	Muscle
ed_1_121133928	1_121097579_T_G	-0.528572	Ileum
ed_1_121133928	1_121133871_C_G	-0.26555	Muscle
ed_1_121133936	1_121133871_C_G	-0.243367	Muscle
ed_1_121133948	1_122099433_G_A	-1.55054	Lymph_node
ed_1_121133990	1_122128639_G_A	-0.84826	Testis
ed_1_121134026	1_121133422_C_G	-0.296482	Adipose
ed_1_121134037	1_121133871_C_G	0.68541	Heart
ed_1_121134052	1_121133871_C_G	0.846069	Heart
ed_1_121134073	1_120905389_T_C	-0.505122	Lung
ed_1_121134073	1_121134459_G_A	-0.588593	Testis
ed_1_121134079	1_121956241_G_C	0.968638	Artery
ed_1_121134090	1_121133422_C_G	0.47378	Adipose
ed_1_121134090	1_121170770_G_A	0.613607	Colon
ed_1_121134090	1_121170770_G_A	2.62902	Large_intestine
ed_1_121134090	1_121166062_A_T	-2.07631	Large_intestine
ed_1_121134090	1_121154486_A_G	-0.397919	Liver
ed_1_121231123	1_122128639_G_A	-0.448591	Adipose
ed_1_121231123	1_122139934_A_C	0.343226	Adipose
ed_1_121231135	1_120242532_A_G	-0.502632	Liver
ed_1_121231135	1_121222439_G_A	0.307574	Liver
ed_1_121242538	1_121144604_T_C	0.178844	Liver
ed_1_121242552	1_121425000_A_G	0.335162	Small_intestine
ed_1_12124907	1_12064066_C_T	0.306774	Testis
ed_1_121415308	1_122263113_C_T	-1.00272	Adipose
ed_1_121415308	1_122259442_C_T	0.948316	Adipose
ed_1_121415308	1_122389917_A_G	0.506873	Adipose
ed_1_121415308	1_122293100_C_T	0.723487	Lung
ed_1_121415308	1_122327925_G_A	0.459246	Muscle
ed_1_121415308	1_122321688_A_G	-0.597267	Muscle
ed_1_121415308	1_122275627_A_G	-0.571258	Muscle
ed_1_121415308	1_122274477_A_G	0.591373	Muscle
ed_1_121415308	1_121133422_C_G	0.165518	Muscle
ed_1_121415308	1_122372270_T_C	0.92033	Spleen
ed_1_121913933	1_122130279_A_G	-0.758802	Lung
ed_1_121913933	1_122195780_G_A	0.756638	Lung
ed_1_121914283	1_122665464_T_C	-0.69812	Lung
ed_1_121914283	1_122611918_T_C	0.649872	Lung
ed_1_122414779	1_122406190_G_A	-0.773163	Adipose
ed_1_122414779	1_123228929_C_T	0.620398	Adipose
ed_1_122573868	1_123445179_C_T	-0.683327	Testis
ed_1_122655098	1_122690153_G_A	-1.71766	Brain
ed_1_122655098	1_122690327_G_A	1.41829	Brain
ed_1_122655098	1_122713809_T_C	1.14089	Brain
ed_1_122655098	1_122712332_T_A	-0.982858	Brain
ed_1_122691	1_183554_A_G	0.560946	Blood
ed_1_122691	1_33042_A_G	0.260236	Liver
ed_1_122691	1_381075_G_A	0.564456	Macrophage
ed_1_122691	1_210976_T_C	-0.333631	Muscle
ed_1_122691	1_179709_C_T	0.421643	Small_intestine
ed_1_122691	1_60677_T_C	0.539079	Uterus
ed_1_123102024	1_122252075_A_G	1.26505	Uterus
ed_1_123102024	1_122162792_G_A	-0.830751	Uterus
ed_1_123361400	1_123314038_A_C	1.00751	Adipose
ed_1_123361400	1_123527343_T_G	0.656691	Lung
ed_1_123361400	1_123304613_G_C	0.38789	Muscle
ed_1_123361400	1_122445337_T_C	0.23811	Muscle
ed_1_123361400	1_123357470_A_G	0.127162	Muscle
ed_1_123361400	1_123299677_T_C	1.06218	Ovary
ed_1_123413	1_61638_C_T	0.532139	Adipose
ed_1_123413	1_123397_C_T	0.49758	Blood
ed_1_123413	1_122008_T_C	0.222832	Brain
ed_1_123413	1_191090_G_T	0.250447	Liver
ed_1_123413	1_199796_A_T	0.880006	Lung
ed_1_123413	1_99937_G_A	0.223745	Muscle
ed_1_123413	1_121929_G_C	0.655001	Ovary
ed_1_123413	1_82596_C_T	0.487014	Small_intestine
ed_1_123606505	1_124035021_C_T	-1.33555	Testis
ed_1_123606505	1_123571030_G_T	1.38646	Testis
ed_1_123606507	1_124035021_C_T	-1.3131	Testis
ed_1_123606507	1_123571030_G_T	1.4214	Testis
ed_1_126079020	1_126086482_G_T	0.201925	Adipose
ed_1_126079020	1_126078351_G_C	0.502277	Blood
ed_1_126079020	1_126068580_A_C	0.897449	Colon
ed_1_126079020	1_126075040_C_T	0.843386	Large_intestine
ed_1_126079020	1_126121291_C_T	0.573602	Lung
ed_1_126079020	1_126100844_T_C	0.719076	Macrophage
ed_1_126079020	1_126076676_A_G	0.325235	Small_intestine
ed_1_126079020	1_126081035_C_T	0.662106	Spleen
ed_1_126166148	1_125819493_T_C	0.632191	Liver
ed_1_126166151	1_126570932_T_C	-0.563929	Macrophage
ed_1_126166844	1_126677359_G_A	1.40755	Large_intestine
ed_1_126166851	1_126593491_G_C	1.0657	Pituitary
ed_1_126166856	1_126382121_G_A	-0.513039	Uterus
ed_1_126166860	1_126803180_C_T	-1.14437	Lymph_node
ed_1_126166933	1_126807671_G_A	0.350752	Embryo
ed_1_126166955	1_126615498_C_T	0.300901	Embryo
ed_1_126166973	1_126998535_G_C	0.793644	Lung
ed_1_126166979	1_126412910_C_T	-0.497865	Blood
ed_1_126167179	1_126272830_A_T	0.389039	Adipose
ed_1_126167179	1_126353732_C_T	0.40059	Adipose
ed_1_126167179	1_126218565_G_A	0.491858	Blood
ed_1_126167179	1_126587179_C_A	0.427409	Blood
ed_1_126167179	1_127057572_G_T	1.25121	Brain
ed_1_126167179	1_126903655_G_A	-0.532654	Brain
ed_1_126167179	1_127058822_A_C	-1.00419	Brain
ed_1_126167179	1_127079554_T_G	0.501201	Brain
ed_1_126167179	1_125917345_G_A	0.202685	Embryo
ed_1_126167179	1_126298465_T_G	0.442133	Heart
ed_1_126167179	1_126305465_T_A	1.45556	Ileum
ed_1_126167179	1_127046008_A_T	-0.773516	Ileum
ed_1_126167179	1_126218565_G_A	0.393323	Liver
ed_1_126167179	1_126315344_A_G	0.227142	Liver
ed_1_126167179	1_126065047_A_G	0.579418	Lung
ed_1_126167179	1_126218565_G_A	0.523647	Muscle
ed_1_126167179	1_127110569_A_G	0.27555	Muscle
ed_1_126167179	1_126374923_C_T	0.216133	Muscle
ed_1_126167179	1_126906932_A_G	-0.516452	Muscle
ed_1_126167179	1_126236406_G_A	-0.265376	Muscle
ed_1_126167179	1_126997705_A_G	0.271276	Muscle
ed_1_126167179	1_127000120_C_A	-0.211134	Muscle
ed_1_126167179	1_126559077_C_T	0.132969	Muscle
ed_1_126167179	1_126903655_G_A	0.373205	Muscle
ed_1_126167179	1_127010044_T_C	0.5657	Ovary
ed_1_126167179	1_126315115_G_A	0.934227	Small_intestine
ed_1_126167179	1_126498488_T_A	0.551915	Small_intestine
ed_1_126167179	1_126388916_T_C	-0.49356	Small_intestine
ed_1_126167179	1_126462012_T_G	0.613887	Spleen
ed_1_126167179	1_126478887_A_G	-0.439557	Spleen
ed_1_126167179	1_126218565_G_A	0.550631	Uterus
ed_1_126167179	1_126405480_A_G	-0.242457	Uterus
ed_1_126167300	1_126503132_T_A	0.521272	Adipose
ed_1_126167323	1_126643559_T_A	-1.35515	Heart
ed_1_126167327	1_126976820_T_C	3.3819	Macrophage
ed_1_126167327	1_126917898_C_T	-2.84526	Macrophage
ed_1_126167394	1_126696111_G_T	-0.135083	Muscle
ed_1_126167424	1_126604120_T_C	0.796141	Heart
ed_1_126167425	1_126079915_C_T	0.856078	Frontal_cortex
ed_1_126167434	1_126367838_T_C	0.730065	Jejunum
ed_1_126169017	1_126328821_G_C	0.339101	Adipose
ed_1_126169017	1_126120836_A_G	0.43628	Adipose
ed_1_126169017	1_126111100_G_A	-0.845842	Adipose
ed_1_126169017	1_126108661_C_T	0.388989	Adipose
ed_1_126169017	1_126218565_G_A	0.423871	Brain
ed_1_126169017	1_127151578_G_A	0.43289	Brain
ed_1_126169017	1_127133076_A_G	0.31484	Embryo
ed_1_126169017	1_126213838_C_T	0.458299	Embryo
ed_1_126169017	1_126261278_A_G	-0.407139	Embryo
ed_1_126169017	1_126982489_C_G	-0.253524	Embryo
ed_1_126169017	1_126264275_A_G	-0.488721	Lung
ed_1_126169017	1_126111773_A_G	0.935105	Lung
ed_1_126169017	1_126120431_T_C	-0.666688	Lung
ed_1_126169017	1_126218565_G_A	0.60256	Muscle
ed_1_126169017	1_126121291_C_T	0.272933	Muscle
ed_1_126169017	1_126122366_C_T	-0.484469	Muscle
ed_1_126169017	1_126676998_C_T	0.164775	Muscle
ed_1_126169017	1_126331900_G_T	0.4485	Muscle
ed_1_126169017	1_126943797_T_A	-0.272547	Muscle
ed_1_126169017	1_127157353_C_T	0.75755	Muscle
ed_1_126169017	1_126111327_G_A	0.384229	Muscle
ed_1_126169017	1_126112539_G_A	0.568832	Muscle
ed_1_126169017	1_127074460_T_C	0.261528	Muscle
ed_1_126169017	1_126302318_G_A	-0.313599	Muscle
ed_1_126169017	1_126112661_A_G	0.41235	Muscle
ed_1_126169017	1_127162754_A_T	-0.472124	Muscle
ed_1_12622846	1_12387675_G_T	0.222365	Brain
ed_1_126312703	1_126329894_C_T	-0.571144	Adipose
ed_1_126313033	1_126992320_T_C	0.539229	Brain
ed_1_126314495	1_126977584_G_C	0.394022	Adipose
ed_1_126314495	1_127110569_A_G	0.285081	Muscle
ed_1_126314495	1_126311916_G_A	0.159767	Muscle
ed_1_126314495	1_127137389_T_C	-1.1928	Muscle
ed_1_126314495	1_127133076_A_G	1.01203	Muscle
ed_1_126314495	1_126941792_C_T	0.173596	Muscle
ed_1_126380519	1_126381240_T_C	0.900372	Liver
ed_1_126380519	1_126398586_T_C	-0.779665	Liver
ed_1_126682699	1_127276343_T_C	-0.447997	Liver
ed_1_126835890	1_126388662_A_G	-1.14962	Testis
ed_1_126835912	1_127437325_T_C	0.487899	Lung
ed_1_126836461	1_126742936_A_G	-0.564666	Frontal_cortex
ed_1_126836493	1_127749231_A_G	0.449388	Blood
ed_1_126865274	1_126879777_C_G	0.682184	Liver
ed_1_126865274	1_127009491_T_C	-0.327382	Liver
ed_1_126865274	1_127733865_G_A	-1.35751	Small_intestine
ed_1_126865274	1_127753027_G_A	1.19007	Small_intestine
ed_1_126865360	1_126275074_T_C	0.820135	Small_intestine
ed_1_126865361	1_126420779_T_C	0.463859	Adipose
ed_1_126865372	1_127407814_G_A	0.927497	Ileum
ed_1_126865375	1_126316745_G_T	1.12886	Colon
ed_1_126865375	1_126316745_G_T	1.06145	Large_intestine
ed_1_126865375	1_127800129_T_C	0.930379	Large_intestine
ed_1_126865383	1_127844929_C_A	-0.255399	Muscle
ed_1_126865384	1_127811835_C_T	1.13664	Colon
ed_1_126865393	1_127719842_A_G	1.53575	Artery
ed_1_126865394	1_127723236_G_A	-1.20899	Ileum
ed_1_126865398	1_126315115_G_A	-0.919519	Small_intestine
ed_1_126865404	1_126616070_C_T	0.436241	Ileum
ed_1_126865409	1_126082309_A_G	0.361116	Adipose
ed_1_126865422	1_127803063_G_A	0.807578	Heart
ed_1_126865469	1_126973809_C_G	0.701522	Liver
ed_1_126865488	1_127132675_A_G	0.365795	Blood
ed_1_126865492	1_126930565_C_G	0.810778	Small_intestine
ed_1_126865510	1_127793731_G_A	-0.554304	Uterus
ed_1_126865517	1_126505867_T_G	0.699939	Jejunum
ed_1_126865522	1_127544325_C_T	1.22193	Macrophage
ed_1_126865532	1_126460203_A_G	0.63715	Liver
ed_1_126928797	1_126614880_G_A	0.311157	Ileum
ed_1_126928799	1_126614880_G_A	0.338834	Ileum
ed_1_126975831	1_126321032_G_A	0.263458	Adipose
ed_1_126975831	1_126993212_C_T	-0.37708	Adipose
ed_1_126975831	1_126973809_C_G	0.578115	Adipose
ed_1_126975831	1_126968198_C_A	-1.02102	Adipose
ed_1_126975831	1_126964850_T_C	0.707757	Adipose
ed_1_126975831	1_127720028_C_G	-0.201971	Adipose
ed_1_126993958	1_126462063_A_T	0.480371	Blood
ed_1_127131186	1_127176211_T_C	1.33594	Brain
ed_1_127131186	1_127174552_T_G	-0.575741	Brain
ed_1_127131186	1_126245766_A_G	0.375491	Brain
ed_1_127134370	1_127115933_T_A	0.682875	Testis
ed_1_127135599	1_127897453_C_T	1.02907	Brain
ed_1_127135599	1_127907052_G_A	-0.829265	Brain
ed_1_127135655	1_127861282_C_G	0.440049	Adipose
ed_1_127135655	1_126265127_A_T	-0.473521	Adipose
ed_1_127135680	1_127655184_T_C	0.286475	Adipose
ed_1_127385256	1_126656846_C_T	0.318791	Brain
ed_1_127387247	1_128269918_G_T	0.473002	Brain
ed_1_127636745	1_128372055_A_G	0.702995	Brain
ed_1_127759859	1_128070379_C_A	0.246212	Embryo
ed_1_127760051	1_127836314_C_T	0.888639	Muscle
ed_1_127760052	1_127836314_C_T	0.692506	Muscle
ed_1_127760052	1_128449013_G_A	0.254716	Muscle
ed_1_127760053	1_127836314_C_T	0.844712	Muscle
ed_1_127807288	1_128724073_T_C	0.375158	Ovary
ed_1_127823583	1_127667008_A_G	-0.307894	Liver
ed_1_127824160	1_127839625_T_C	0.219467	Liver
ed_1_127915232	1_127462359_A_G	-0.344933	Brain
ed_1_127925310	1_128030651_G_A	1.69419	Adipose
ed_1_127925310	1_127937277_A_G	2.94374	Adipose
ed_1_127925310	1_127979039_C_T	-1.76615	Adipose
ed_1_127925310	1_127935086_G_C	-1.61692	Adipose
ed_1_127925310	1_128064043_T_A	0.735853	Brain
ed_1_127925310	1_127908621_G_A	0.846866	Lung
ed_1_127925310	1_127747589_T_G	-0.324644	Lung
ed_1_127925310	1_127917708_C_T	0.629297	Muscle
ed_1_127925310	1_128693628_T_A	0.156459	Muscle
ed_1_127925310	1_127935086_G_C	1.28904	Muscle
ed_1_127925310	1_127936240_G_T	-1.0015	Muscle
ed_1_127925310	1_127917708_C_T	0.762592	Spleen
ed_1_128024582	1_127422902_A_C	0.524788	Testis
ed_1_128031351	1_127968614_T_G	0.725128	Adipose
ed_1_128031351	1_128008163_C_T	-0.454996	Adipose
ed_1_128031351	1_128023264_A_G	0.536692	Artery
ed_1_128031351	1_127954655_A_C	-0.367588	Brain
ed_1_128031351	1_127177385_G_A	-0.662929	Lung
ed_1_128031351	1_128019089_T_G	0.325724	Uterus
ed_1_128090077	1_128224315_G_A	-0.202839	Muscle
ed_1_128090247	1_128295229_C_G	-0.900126	Small_intestine
ed_1_128097908	1_128179121_T_G	-0.347883	Small_intestine
ed_1_128098019	1_127496984_T_C	0.658663	Colon
ed_1_128098063	1_128507823_G_A	0.693187	Ovary
ed_1_128253260	1_128846032_A_G	-0.207503	Muscle
ed_1_128253267	1_128286179_T_C	-0.411022	Muscle
ed_1_128253267	1_128379028_T_C	0.237627	Muscle
ed_1_128253394	1_128975846_C_T	0.313757	Small_intestine
ed_1_128253901	1_128904408_A_G	0.506483	Brain
ed_1_128253901	1_128305713_G_C	0.54846	Small_intestine
ed_1_128253912	1_128710695_A_G	-1.00523	Artery
ed_1_128253912	1_129206279_C_T	0.455031	Artery
ed_1_128254034	1_127452940_G_A	0.369467	Small_intestine
ed_1_128254583	1_129246763_C_T	0.374055	Adipose
ed_1_128254956	1_127335887_A_G	0.516916	Adipose
ed_1_128254956	1_128238712_C_T	-0.54196	Adipose
ed_1_128255032	1_127738368_G_A	-0.244479	Muscle
ed_1_128256082	1_128260637_T_A	0.533477	Adipose
ed_1_128820706	1_129310714_A_G	-0.682879	Testis
ed_1_128820769	1_128955829_T_C	0.470176	Adipose
ed_1_128847285	1_128247388_T_C	0.379809	Adipose
ed_1_128848124	1_129632690_C_G	0.688068	Brain
ed_1_128848506	1_127864733_C_T	0.577176	Lung
ed_1_128856075	1_127856379_A_G	-0.393885	Adipose
ed_1_128856644	1_129770156_A_C	0.356806	Lung
ed_1_128858915	1_128851263_G_A	0.194882	Muscle
ed_1_128858915	1_128123869_T_C	-0.176152	Muscle
ed_1_128888924	1_129464032_A_G	0.323252	Embryo
ed_1_128922953	1_129502788_T_C	0.30685	Ileum
ed_1_128958135	1_129901121_A_G	-0.244547	Muscle
ed_1_128958158	1_128949931_A_G	-0.239388	Muscle
ed_1_128966335	1_128963240_T_A	-0.267425	Muscle
ed_1_129022198	1_129022952_C_G	0.56119	Muscle
ed_1_129022198	1_128298886_T_C	-0.187683	Muscle
ed_1_129022198	1_128704449_G_A	0.20411	Muscle
ed_1_129022198	1_128576643_A_G	-0.347505	Muscle
ed_1_129022198	1_128990942_G_A	0.445236	Muscle
ed_1_129022198	1_129034858_G_T	-0.344492	Muscle
ed_1_129022198	1_129011649_C_T	-0.349038	Muscle
ed_1_129022198	1_129868035_A_G	0.205674	Muscle
ed_1_129022484	1_129018144_A_G	-0.304926	Brain
ed_1_129022484	1_129018144_A_G	-0.644133	Hypothalamus
ed_1_129044474	1_129055216_T_A	-0.192164	Muscle
ed_1_129046518	1_129049822_T_C	-0.211605	Muscle
ed_1_129065892	1_129260111_C_T	0.254165	Muscle
ed_1_129086126	1_129061322_C_T	-0.340314	Muscle
ed_1_129086129	1_129088626_T_C	-0.291613	Muscle
ed_1_129086129	1_129857043_A_C	-0.182063	Muscle
ed_1_129087062	1_129114930_T_A	0.30346	Muscle
ed_1_129087975	1_129094338_C_T	-0.233327	Muscle
ed_1_129088035	1_128271438_G_A	-0.205933	Muscle
ed_1_129088035	1_129105938_T_C	0.163239	Muscle
ed_1_129088468	1_129072742_T_C	0.195727	Muscle
ed_1_129088468	1_129770156_A_C	0.310836	Muscle
ed_1_129088564	1_129670176_G_A	0.473763	Adipose
ed_1_129088594	1_129088054_G_A	-0.208467	Muscle
ed_1_129088602	1_129089403_C_T	-0.245336	Muscle
ed_1_129088662	1_129088618_T_G	-0.199614	Muscle
ed_1_129088663	1_129077351_C_T	-0.234416	Muscle
ed_1_129117277	1_129599859_C_T	-0.467151	Brain
ed_1_129117277	1_129642834_G_A	1.09024	Brain
ed_1_129117277	1_129638225_C_G	-0.737207	Brain
ed_1_129197185	1_128243441_G_A	0.834146	Heart
ed_1_129197185	1_128281868_C_T	0.69834	Heart
ed_1_129197185	1_128876120_C_T	0.687051	Ileum
ed_1_129197185	1_128680341_C_T	0.772885	Small_intestine
ed_1_129217288	1_129352274_G_T	-0.824282	Duodenum
ed_1_129217288	1_128903659_T_C	0.314777	Small_intestine
ed_1_129457294	1_128663270_G_A	0.635308	Heart
ed_1_129457294	1_129879542_G_C	1.00659	Lung
ed_1_129513993	1_128938819_G_T	1.18758	Testis
ed_1_129534636	1_130009310_C_T	0.747547	Brain
ed_1_129534636	1_129257181_T_G	0.959191	Ovary
ed_1_129534636	1_129364101_G_A	0.87559	Testis
ed_1_129614387	1_130420877_A_G	0.592718	Spleen
ed_1_129867360	1_129217555_T_C	0.635245	Blastocyst
ed_1_129867361	1_130775208_C_T	-1.64694	Blastocyst
ed_1_129867365	1_129455481_C_T	1.52999	Blastocyst
ed_1_129869365	1_130158138_C_T	3.25426	Blastocyst
ed_1_129869366	1_130158138_C_T	3.78845	Blastocyst
ed_1_129887240	1_129403533_A_G	-0.197746	Embryo
ed_1_129887240	1_130588018_G_A	-0.244502	Embryo
ed_1_129887791	1_129634255_T_A	1.31773	Blastocyst
ed_1_129887791	1_130351941_T_G	-0.968717	Blastocyst
ed_1_129887791	1_129302026_G_A	-0.354603	Lung
ed_1_129888414	1_129512455_G_A	1.46091	Blastocyst
ed_1_129991663	1_129030857_A_G	0.644263	Hypothalamus
ed_1_130036933	1_129977257_G_C	0.378473	Brain
ed_1_130045705	1_129821533_C_G	-0.699589	Small_intestine
ed_1_130046029	1_130628216_C_T	1.48999	Blood
ed_1_130046029	1_130628083_T_G	-0.945235	Blood
ed_1_130046029	1_129496917_G_A	0.229546	Embryo
ed_1_130046029	1_130757831_C_T	0.576261	Ileum
ed_1_130046029	1_130768956_A_G	0.801713	Ovary
ed_1_130046029	1_130591312_A_C	1.37437	Small_intestine
ed_1_130046029	1_129352328_G_A	-0.688923	Small_intestine
ed_1_130046029	1_130586139_C_T	0.722991	Spleen
ed_1_130046029	1_129800752_C_T	0.404697	Spleen
ed_1_130046029	1_129325808_T_C	0.786855	Testis
ed_1_130049989	1_129566651_G_A	-0.704255	Blood
ed_1_130049989	1_130066900_C_T	-0.691292	Muscle
ed_1_130049989	1_129400075_G_A	-0.700062	Testis
ed_1_130506563	1_130597690_C_T	0.374249	Small_intestine
ed_1_130559053	1_129816711_T_G	1.09383	Synovial_membrane
ed_1_130652901	1_130762627_A_G	0.948059	Blastocyst
ed_1_130652901	1_130760292_A_C	-0.362164	Blood
ed_1_130652901	1_130738874_A_G	0.786225	Colon
ed_1_130652901	1_130740794_T_C	0.329403	Embryo
ed_1_130652901	1_130668699_C_T	0.641875	Ileum
ed_1_130652901	1_130738874_A_G	0.790032	Large_intestine
ed_1_130652901	1_130693324_A_G	0.457801	Small_intestine
ed_1_130652901	1_130695196_G_A	-0.958923	Spleen
ed_1_130652901	1_130664728_T_C	0.876278	Testis
ed_1_130691280	1_129834802_G_A	1.14332	Blastocyst
ed_1_130706014	1_130661338_G_A	0.504284	Embryo
ed_1_130706014	1_129770569_G_T	0.343797	Embryo
ed_1_130706014	1_131039637_G_T	0.776706	Ovary
ed_1_130706014	1_130695340_C_T	1.07364	Testis
ed_1_130722355	1_130838021_T_C	0.335302	Embryo
ed_1_130722355	1_129938668_C_G	0.582517	Embryo
ed_1_130722355	1_130678930_T_A	0.423628	Embryo
ed_1_130722355	1_131480165_C_T	-0.179211	Embryo
ed_1_130722355	1_130183040_A_T	0.618415	Morula
ed_1_130722355	1_130769842_G_T	0.517988	Ovary
ed_1_130722355	1_130676470_T_C	0.881519	Spleen
ed_1_130722355	1_131178349_G_A	0.815613	Testis
ed_1_130741109	1_131053399_T_C	0.522597	Ovary
ed_1_130764380	1_130361212_T_G	-0.628333	Adipose
ed_1_130764380	1_130762544_G_C	0.567571	Blood
ed_1_130764380	1_130698097_A_G	0.604304	Brain
ed_1_130764380	1_130756506_A_G	1.00794	Colon
ed_1_130764380	1_130687727_A_G	0.33508	Embryo
ed_1_130764380	1_130674667_G_A	0.44455	Heart
ed_1_130764380	1_130759740_T_A	-0.99034	Hypothalamus
ed_1_130764380	1_130763372_T_C	0.659533	Ileum
ed_1_130764380	1_129769449_G_A	1.00868	Ileum
ed_1_130764380	1_130580881_G_A	0.858515	Jejunum
ed_1_130764380	1_130756506_A_G	1.0113	Large_intestine
ed_1_130764380	1_130759740_T_A	-0.383845	Liver
ed_1_130764380	1_130671163_T_G	0.395741	Muscle
ed_1_130764380	1_130618007_A_C	0.58853	Ovary
ed_1_130764380	1_130681280_G_A	0.67554	Small_intestine
ed_1_130764380	1_130899143_C_G	-0.547262	Synovial_membrane
ed_1_130764380	1_130762544_G_C	0.489677	Uterus
ed_1_130850402	1_130296133_C_T	0.723931	Ileum
ed_1_130894227	1_130893928_C_T	-0.358508	Brain
ed_1_130894227	1_130894795_A_G	-0.29331	Liver
ed_1_130894227	1_130793114_C_T	0.557478	Synovial_membrane
ed_1_130894254	1_130894339_C_A	0.999746	Adipose
ed_1_130894254	1_130981342_G_A	1.01594	Brain
ed_1_130894254	1_130918500_G_A	-0.430903	Brain
ed_1_130894254	1_130522308_A_G	0.175284	Brain
ed_1_130894254	1_130533149_T_C	0.663215	Heart
ed_1_130894254	1_130481811_A_G	-0.950096	Hypothalamus
ed_1_130894254	1_130894339_C_A	0.95108	Liver
ed_1_130894254	1_130625262_A_G	0.690998	Ovary
ed_1_130894254	1_130894520_G_A	0.643175	Testis
ed_1_130894254	1_130850386_G_A	0.370347	Uterus
ed_1_130894261	1_130625262_A_G	0.582946	Adipose
ed_1_130894261	1_130894339_C_A	0.395042	Liver
ed_1_130894280	1_130908496_C_T	0.399116	Brain
ed_1_130894280	1_131327950_T_C	-0.673692	Heart
ed_1_130894280	1_130981342_G_A	0.410531	Liver
ed_1_130894287	1_130625262_A_G	0.668774	Adipose
ed_1_130894287	1_130981342_G_A	0.678415	Brain
ed_1_130894287	1_130685038_G_A	0.457908	Heart
ed_1_130894287	1_130894339_C_A	0.681852	Liver
ed_1_130894298	1_130981342_G_A	0.39297	Brain
ed_1_130894305	1_130894520_G_A	0.373775	Liver
ed_1_130894307	1_130804066_C_T	0.418582	Liver
ed_1_130894325	1_130894339_C_A	0.607495	Adipose
ed_1_130894325	1_130894339_C_A	0.412486	Liver
ed_1_130894328	1_130894520_G_A	0.790693	Adipose
ed_1_130894328	1_130894339_C_A	0.446348	Blood
ed_1_130894328	1_131407054_A_G	0.727271	Heart
ed_1_130894328	1_130894339_C_A	0.723768	Liver
ed_1_130894328	1_130894520_G_A	0.381653	Small_intestine
ed_1_130894328	1_130625262_A_G	0.588039	Testis
ed_1_130894335	1_130894520_G_A	0.446356	Liver
ed_1_130894336	1_130894339_C_A	-0.524738	Brain
ed_1_130894336	1_130411930_C_G	0.737246	Heart
ed_1_130894336	1_130894201_C_A	-0.260356	Liver
ed_1_130894336	1_131504578_A_G	-0.526138	Small_intestine
ed_1_130894361	1_130894201_C_A	-0.324153	Liver
ed_1_130894367	1_130894339_C_A	0.518902	Adipose
ed_1_130894367	1_130981342_G_A	0.696531	Brain
ed_1_130894367	1_130542181_G_A	0.535918	Heart
ed_1_130894367	1_130481811_A_G	-0.719256	Hypothalamus
ed_1_130894367	1_130894339_C_A	0.593365	Liver
ed_1_130894367	1_130531801_C_T	0.39544	Lung
ed_1_130894374	1_130960949_C_T	0.279951	Liver
ed_1_130894400	1_130875570_C_T	0.588814	Adipose
ed_1_130894400	1_130894520_G_A	0.46611	Brain
ed_1_130894400	1_130894339_C_A	0.491433	Liver
ed_1_130894408	1_130894339_C_A	0.539336	Adipose
ed_1_130894408	1_130894339_C_A	0.474959	Liver
ed_1_130894812	1_130892205_A_G	0.459287	Adipose
ed_1_130894812	1_130125586_G_A	0.405942	Adipose
ed_1_130894812	1_130894795_A_G	0.506059	Blood
ed_1_130894812	1_130894795_A_G	0.507555	Brain
ed_1_130894812	1_130849804_A_C	0.373833	Brain
ed_1_130894812	1_130863117_T_C	-0.590881	Colon
ed_1_130894812	1_130894520_G_A	0.235205	Embryo
ed_1_130894812	1_129987313_T_C	0.203346	Embryo
ed_1_130894812	1_131191120_G_A	-1.00197	Fetal_thymus
ed_1_130894812	1_130891570_T_C	0.510241	Heart
ed_1_130894812	1_131496530_C_T	0.900281	Hypothalamus
ed_1_130894812	1_129927383_G_A	0.529173	Hypothalamus
ed_1_130894812	1_130892549_A_G	0.507756	Jejunum
ed_1_130894812	1_130892626_C_T	1.18626	Kidney
ed_1_130894812	1_130863117_T_C	-0.585338	Large_intestine
ed_1_130894812	1_130980821_A_T	0.59875	Liver
ed_1_130894812	1_130893306_C_A	0.38749	Liver
ed_1_130894812	1_130895723_A_G	0.496439	Lung
ed_1_130894812	1_130894795_A_G	0.578909	Muscle
ed_1_130894812	1_131329383_G_A	0.389854	Muscle
ed_1_130894812	1_131259918_G_A	0.257635	Muscle
ed_1_130894812	1_130894707_A_G	0.540982	Ovary
ed_1_130894812	1_130893431_C_T	0.432211	Small_intestine
ed_1_130894812	1_130890951_C_G	0.636138	Testis
ed_1_130894812	1_130595136_A_G	0.893075	Uterus
ed_1_130894858	1_130486630_A_G	0.567318	Brain
ed_1_130894858	1_130897913_A_G	-0.343317	Liver
ed_1_130894866	1_130981342_G_A	0.408558	Brain
ed_1_130894866	1_131123601_A_C	-0.681202	Hypothalamus
ed_1_130894866	1_130981342_G_A	0.504325	Liver
ed_1_130894875	1_130894339_C_A	0.769796	Adipose
ed_1_130894875	1_130981342_G_A	0.882547	Brain
ed_1_130894875	1_130685038_G_A	0.814657	Heart
ed_1_130894875	1_130894339_C_A	1.02027	Hypothalamus
ed_1_130894875	1_130981342_G_A	0.799533	Liver
ed_1_130894875	1_130561115_G_A	0.591455	Ovary
ed_1_130894875	1_130894339_C_A	0.51649	Uterus
ed_1_130894890	1_130524770_T_C	0.246524	Liver
ed_1_130894892	1_130875570_C_T	0.623536	Brain
ed_1_130894892	1_130625262_A_G	0.517281	Liver
ed_1_130894918	1_130894339_C_A	0.990118	Adipose
ed_1_130894918	1_130894520_G_A	0.96142	Brain
ed_1_130894918	1_130685038_G_A	0.819661	Heart
ed_1_130894918	1_130894339_C_A	1.09356	Hypothalamus
ed_1_130894918	1_130375701_G_A	0.679392	Ileum
ed_1_130894918	1_130894520_G_A	0.887502	Liver
ed_1_130894918	1_131046317_C_T	0.431498	Ovary
ed_1_130894918	1_130334858_G_A	0.682741	Small_intestine
ed_1_130894918	1_130894520_G_A	0.654516	Testis
ed_1_130894918	1_130779235_C_T	0.644512	Uterus
ed_1_130894944	1_130894339_C_A	0.805957	Adipose
ed_1_130894944	1_130894520_G_A	0.645011	Brain
ed_1_130894944	1_130542181_G_A	0.520113	Heart
ed_1_130894944	1_130875570_C_T	0.84744	Hypothalamus
ed_1_130894944	1_130894520_G_A	0.637132	Liver
ed_1_130894944	1_130779235_C_T	0.729326	Ovary
ed_1_130894944	1_130894339_C_A	0.594969	Uterus
ed_1_130894953	1_130901364_T_G	-0.471881	Adipose
ed_1_130894953	1_131166177_G_A	-0.661213	Brain
ed_1_130894953	1_130310774_A_G	-0.896245	Frontal_cortex
ed_1_130894953	1_130625262_A_G	0.661444	Heart
ed_1_130894953	1_131409586_C_T	-0.598612	Ileum
ed_1_130894953	1_130894968_A_G	-0.691655	Liver
ed_1_130894953	1_130894968_A_G	-0.355043	Muscle
ed_1_130894953	1_130894339_C_A	0.283972	Muscle
ed_1_130894953	1_131409586_C_T	-0.533671	Small_intestine
ed_1_130894953	1_130572661_C_G	0.737543	Testis
ed_1_130894954	1_130894968_A_G	-0.46759	Liver
ed_1_130894955	1_130894071_G_A	-0.317863	Brain
ed_1_130894955	1_130522461_A_G	-0.806517	Fetal_thymus
ed_1_130894955	1_130503556_A_G	0.690647	Hypothalamus
ed_1_130894955	1_130894968_A_G	-0.714476	Liver
ed_1_130894955	1_130894520_G_A	-0.38835	Liver
ed_1_130894955	1_130894071_G_A	-0.773406	Testis
ed_1_130894955	1_130900464_G_A	0.725998	Testis
ed_1_130894955	1_130893306_C_A	-0.43365	Uterus
ed_1_130894980	1_130546217_C_T	0.429623	Heart
ed_1_130894980	1_130894968_A_G	-0.512636	Liver
ed_1_130895003	1_130894339_C_A	0.714984	Adipose
ed_1_130895003	1_130981342_G_A	0.640788	Brain
ed_1_130895003	1_130894339_C_A	0.731382	Liver
ed_1_130895006	1_130501194_A_G	-0.263427	Liver
ed_1_130895006	1_130918500_G_A	0.361201	Liver
ed_1_130895007	1_130894339_C_A	0.754042	Adipose
ed_1_130895007	1_130981342_G_A	0.52117	Brain
ed_1_130895007	1_130533149_T_C	0.510086	Heart
ed_1_130895007	1_130894339_C_A	0.785945	Liver
ed_1_130895011	1_130894339_C_A	0.408028	Liver
ed_1_130895019	1_130894339_C_A	0.894214	Adipose
ed_1_130895019	1_130894520_G_A	0.770576	Brain
ed_1_130895019	1_131391995_G_C	0.716301	Heart
ed_1_130895019	1_130660957_G_C	0.834313	Hypothalamus
ed_1_130895019	1_130894520_G_A	0.898168	Liver
ed_1_130895019	1_130660957_G_C	0.595706	Ovary
ed_1_130895019	1_130894520_G_A	0.49929	Testis
ed_1_130895032	1_130894339_C_A	0.321234	Liver
ed_1_130895042	1_131280858_C_T	1.07444	Milk
ed_1_130895048	1_130918079_C_T	0.400828	Adipose
ed_1_130895048	1_131524949_G_A	0.507236	Adipose
ed_1_130895048	1_131154484_G_T	0.403025	Adipose
ed_1_130895048	1_130923235_C_T	0.709438	Brain
ed_1_130895048	1_130948141_A_G	0.635759	Heart
ed_1_130895048	1_130904691_C_G	0.629589	Liver
ed_1_130895048	1_130500855_T_A	0.443513	Liver
ed_1_130895048	1_130906084_C_T	0.417996	Muscle
ed_1_130895048	1_130487201_G_A	0.238591	Muscle
ed_1_130895048	1_130424217_C_T	0.157064	Muscle
ed_1_130895048	1_131051745_G_A	0.682687	Ovary
ed_1_130895048	1_130922253_C_T	0.804844	Testis
ed_1_130895048	1_131028821_C_T	0.607165	Uterus
ed_1_130895050	1_130918188_G_A	0.632771	Adipose
ed_1_130895050	1_130475749_G_A	0.486309	Adipose
ed_1_130895050	1_130169261_C_T	-0.360449	Adipose
ed_1_130895050	1_130859209_G_A	0.721002	Brain
ed_1_130895050	1_131013026_C_T	0.685721	Heart
ed_1_130895050	1_130953586_A_C	0.619168	Liver
ed_1_130895050	1_130500855_T_A	0.49802	Liver
ed_1_130895050	1_130923919_A_G	0.421445	Lung
ed_1_130895050	1_130906084_C_T	0.482152	Muscle
ed_1_130895050	1_130642244_G_A	0.176508	Muscle
ed_1_130895050	1_130241835_C_T	0.201228	Muscle
ed_1_130895050	1_130105979_C_G	-0.154577	Muscle
ed_1_130895050	1_129987372_C_T	0.581951	Ovary
ed_1_130895050	1_130922253_C_T	0.804802	Testis
ed_1_130895050	1_131028821_C_T	0.655348	Uterus
ed_1_130895092	1_130918500_G_A	0.604332	Adipose
ed_1_130895092	1_130894520_G_A	0.422357	Liver
ed_1_130895096	1_130852516_T_C	0.982645	Adipose
ed_1_130895096	1_130981342_G_A	0.890903	Brain
ed_1_130895096	1_131173034_C_T	0.417472	Heart
ed_1_130895096	1_130894339_C_A	1.00837	Hypothalamus
ed_1_130895096	1_130894339_C_A	0.679035	Liver
ed_1_130895096	1_131712720_G_A	0.350355	Liver
ed_1_130895096	1_130894520_G_A	0.511248	Testis
ed_1_130895104	1_130894520_G_A	0.374437	Brain
ed_1_130895111	1_130894339_C_A	1.15014	Adipose
ed_1_130895111	1_130894520_G_A	0.537235	Blood
ed_1_130895111	1_130981342_G_A	0.545188	Brain
ed_1_130895111	1_130894520_G_A	0.512965	Brain
ed_1_130895111	1_130625262_A_G	0.656437	Heart
ed_1_130895111	1_130894339_C_A	1.06704	Hypothalamus
ed_1_130895111	1_130894339_C_A	1.06828	Jejunum
ed_1_130895111	1_130894339_C_A	0.930389	Liver
ed_1_130895111	1_130779235_C_T	0.885815	Ovary
ed_1_130895111	1_130894520_G_A	0.673834	Small_intestine
ed_1_130895111	1_130894520_G_A	0.910468	Testis
ed_1_130895111	1_130625262_A_G	0.646183	Uterus
ed_1_130895116	1_130696115_C_T	0.636871	Heart
ed_1_130895116	1_130505070_G_A	-0.256329	Liver
ed_1_130895151	1_130981342_G_A	0.73172	Brain
ed_1_130895151	1_130524770_T_C	0.924331	Hypothalamus
ed_1_130895151	1_130894520_G_A	0.570011	Liver
ed_1_130895151	1_129917741_A_G	0.67123	Ovary
ed_1_130895151	1_130894339_C_A	0.697054	Testis
ed_1_130895158	1_130894339_C_A	0.402077	Liver
ed_1_130895168	1_130894339_C_A	0.912328	Adipose
ed_1_130895168	1_130894339_C_A	0.514364	Blood
ed_1_130895168	1_130981342_G_A	0.99199	Brain
ed_1_130895168	1_130685038_G_A	0.50332	Heart
ed_1_130895168	1_130523137_A_G	1.03042	Hypothalamus
ed_1_130895168	1_130894339_C_A	0.9472	Jejunum
ed_1_130895168	1_130894339_C_A	0.904361	Liver
ed_1_130895168	1_130868737_G_A	0.696179	Ovary
ed_1_130895168	1_130894520_G_A	0.550627	Small_intestine
ed_1_130895168	1_130894520_G_A	0.678036	Testis
ed_1_130895168	1_130685038_G_A	0.677411	Uterus
ed_1_130895176	1_130894339_C_A	0.886388	Adipose
ed_1_130895176	1_130894520_G_A	0.816465	Brain
ed_1_130895176	1_130894339_C_A	0.536052	Heart
ed_1_130895176	1_130490082_G_T	-0.954294	Hypothalamus
ed_1_130895176	1_130894339_C_A	0.721699	Liver
ed_1_130895176	1_130746773_G_C	0.563874	Ovary
ed_1_130895176	1_130894339_C_A	0.417074	Testis
ed_1_130895177	1_130894520_G_A	0.770301	Brain
ed_1_130895177	1_130894339_C_A	0.98163	Hypothalamus
ed_1_130895177	1_130894339_C_A	0.463275	Liver
ed_1_130895178	1_130894339_C_A	0.837753	Adipose
ed_1_130895178	1_130685038_G_A	0.585494	Brain
ed_1_130895178	1_130894520_G_A	0.473509	Brain
ed_1_130895178	1_130685038_G_A	0.451826	Heart
ed_1_130895178	1_130490082_G_T	-1.06715	Hypothalamus
ed_1_130895178	1_130894520_G_A	0.858114	Liver
ed_1_130895178	1_130894520_G_A	0.604204	Ovary
ed_1_130895178	1_130334858_G_A	0.696704	Small_intestine
ed_1_130895178	1_130894339_C_A	0.543836	Testis
ed_1_130895178	1_130685038_G_A	0.446932	Uterus
ed_1_130895192	1_130894339_C_A	0.555852	Adipose
ed_1_130895192	1_130981342_G_A	0.665196	Brain
ed_1_130895192	1_130894339_C_A	0.431223	Heart
ed_1_130895192	1_130685038_G_A	0.810882	Hypothalamus
ed_1_130895192	1_130894520_G_A	0.694361	Liver
ed_1_130895192	1_130746617_C_T	0.396123	Ovary
ed_1_130895192	1_130894520_G_A	0.603323	Testis
ed_1_130895232	1_131433099_C_T	1.16647	Blastocyst
ed_1_130895232	1_130660957_G_C	-0.780713	Blastocyst
ed_1_130895232	1_130894520_G_A	-0.533217	Blood
ed_1_130895232	1_130894520_G_A	-0.385358	Brain
ed_1_130895232	1_130505070_G_A	0.753918	Duodenum
ed_1_130895232	1_130779235_C_T	-0.470258	Heart
ed_1_130895232	1_130894520_G_A	-0.478241	Ileum
ed_1_130895232	1_130625262_A_G	-0.74482	Jejunum
ed_1_130895232	1_130894520_G_A	-0.38348	Liver
ed_1_130895232	1_129960511_T_C	-0.382992	Liver
ed_1_130895232	1_130578101_A_C	0.407753	Macrophage
ed_1_130895232	1_130949780_A_G	0.504119	Milk
ed_1_130895232	1_130981342_G_A	-0.385828	Muscle
ed_1_130895232	1_130231005_C_A	0.156445	Muscle
ed_1_130895232	1_130894520_G_A	-0.567303	Small_intestine
ed_1_130895232	1_130894339_C_A	-0.57189	Testis
ed_1_130895950	1_130420877_A_G	1.41799	Colon
ed_1_130895950	1_130420877_A_G	1.43377	Large_intestine
ed_1_130895962	1_131532256_T_G	0.330463	Brain
ed_1_130895962	1_130945889_A_G	-0.821799	Kidney
ed_1_130895962	1_130539889_A_G	-0.482025	Liver
ed_1_130895962	1_130166100_A_G	0.579575	Liver
ed_1_130895962	1_129908185_T_C	-0.439115	Liver
ed_1_130895962	1_130849509_T_C	-0.434068	Small_intestine
ed_1_130895963	1_130489045_G_A	0.348887	Brain
ed_1_130895963	1_131496530_C_T	-0.872197	Hypothalamus
ed_1_130895963	1_130328261_C_T	0.684474	Jejunum
ed_1_130895963	1_130951040_G_A	0.517452	Liver
ed_1_130895963	1_130985064_T_C	0.552394	Liver
ed_1_130895963	1_130549036_C_T	-0.455648	Small_intestine
ed_1_130895963	1_130983026_C_T	0.593248	Small_intestine
ed_1_130895963	1_130529287_T_C	-0.420155	Testis
ed_1_130895990	1_130972922_A_C	-0.310068	Liver
ed_1_130896009	1_130549036_C_T	-0.21013	Liver
ed_1_130896023	1_130894843_T_C	-0.316623	Liver
ed_1_130896044	1_130894201_C_A	-0.508955	Brain
ed_1_130896044	1_130946642_A_C	-0.416914	Liver
ed_1_130896044	1_130894843_T_C	-0.31213	Liver
ed_1_130906234	1_130945821_T_A	0.162391	Liver
ed_1_130907182	1_130797302_T_C	-0.625193	Spleen
ed_1_130922863	1_130161179_T_A	0.712297	Small_intestine
ed_1_130922863	1_129932142_G_A	-0.536003	Small_intestine
ed_1_130953833	1_130622854_C_T	0.28456	Embryo
ed_1_130953932	1_131348335_C_G	-0.414489	Blood
ed_1_130953936	1_131348335_C_G	-0.367305	Blood
ed_1_130956632	1_130956931_A_G	0.599878	Small_intestine
ed_1_131028629	1_131032304_C_T	0.644139	Blood
ed_1_131028629	1_131011845_T_G	1.03295	Macrophage
ed_1_131028629	1_131193720_C_T	0.271489	Small_intestine
ed_1_131028629	1_130787100_G_A	0.806372	Spleen
ed_1_131028630	1_131032304_C_T	0.603761	Blood
ed_1_131028630	1_130678739_A_G	-0.56807	Lung
ed_1_131028630	1_131019688_A_T	1.06069	Macrophage
ed_1_131028630	1_130893015_C_T	0.37433	Small_intestine
ed_1_131028678	1_130994630_A_C	-0.394524	Small_intestine
ed_1_131040575	1_131173048_C_T	-0.362224	Ileum
ed_1_131104101	1_130296133_C_T	0.880948	Ileum
ed_1_131179552	1_131060453_G_A	-1.30661	Fetal_thymus
ed_1_131179552	1_131066406_C_T	-0.483829	Macrophage
ed_1_131179552	1_130190772_T_C	0.489826	Small_intestine
ed_1_131179552	1_131347978_G_C	-0.269563	Small_intestine
ed_1_131179552	1_131203646_T_C	0.998032	Spleen
ed_1_131197892	1_130296133_C_T	0.848748	Ileum
ed_1_131246860	1_131677120_A_C	0.259105	Muscle
ed_1_131278813	1_131290972_A_T	0.622553	Lung
ed_1_131278813	1_131255239_G_A	0.613389	Spleen
ed_1_131494095	1_130935401_C_A	0.390574	Adipose
ed_1_131718025	1_131338681_C_T	0.208994	Brain
ed_1_131718834	1_130847960_G_A	0.271995	Brain
ed_1_13444027	1_13444016_C_A	0.611878	Frontal_cortex
ed_1_13449995	1_14088215_G_A	-0.328279	Adipose
ed_1_13450004	1_14117266_G_A	-0.289017	Adipose
ed_1_134859611	1_134299267_C_T	-2.15883	Testis
ed_1_134859611	1_134299521_T_A	1.80147	Testis
ed_1_134860020	1_134299267_C_T	-0.386299	Testis
ed_1_136233865	1_136186128_A_T	0.165913	Muscle
ed_1_136233930	1_137214987_C_T	1.59432	Ovary
ed_1_136233930	1_137217656_T_C	-1.35312	Ovary
ed_1_136234322	1_136807541_G_A	-0.350658	Adipose
ed_1_136234354	1_136123537_A_G	-0.163226	Muscle
ed_1_136234354	1_136140835_G_A	1.43273	Spleen
ed_1_136234370	1_136131891_A_G	-0.546401	Ovary
ed_1_136234412	1_137215584_C_T	0.288899	Blood
ed_1_136234420	1_136802735_A_T	-0.181011	Muscle
ed_1_136234443	1_137187926_C_G	-0.164711	Muscle
ed_1_136235741	1_137217656_T_C	0.913402	Lung
ed_1_136235752	1_136131891_A_G	0.281879	Liver
ed_1_136235832	1_137099966_T_G	0.315866	Brain
ed_1_136235840	1_137184404_A_G	0.926051	Frontal_cortex
ed_1_136240494	1_137191086_G_A	-0.253149	Adipose
ed_1_136240494	1_136165678_C_G	0.147707	Muscle
ed_1_136240546	1_136834791_T_C	-0.272769	Adipose
ed_1_136240944	1_136722759_A_G	-0.438539	Ovary
ed_1_13652928	1_13652742_A_G	0.201339	Muscle
ed_1_13652928	1_14129672_G_A	0.143529	Muscle
ed_1_13653267	1_13655702_G_A	0.240666	Brain
ed_1_13653267	1_13652404_C_A	0.580481	Lung
ed_1_13653267	1_13655702_G_A	0.442031	Muscle
ed_1_13653267	1_13652825_A_G	0.255543	Muscle
ed_1_13653271	1_13653008_C_T	0.399588	Adipose
ed_1_13653271	1_13653008_C_T	0.29328	Muscle
ed_1_13653271	1_14035771_C_A	0.156653	Muscle
ed_1_137007426	1_137443842_G_A	2.07658	Ileum
ed_1_137007426	1_137427265_C_G	-1.86276	Ileum
ed_1_137007426	1_137853907_T_A	0.668247	Ileum
ed_1_137007426	1_137885437_C_G	0.667178	Small_intestine
ed_1_137201362	1_136636832_C_T	0.639835	Uterus
ed_1_137386882	1_137886193_G_A	0.537343	Uterus
ed_1_137619305	1_138583283_A_G	0.517991	Brain
ed_1_137881577	1_137658434_T_C	0.234391	Muscle
ed_1_137881714	1_138699514_T_C	0.217419	Muscle
ed_1_137881735	1_138592666_G_C	0.219837	Muscle
ed_1_137881802	1_137906159_C_T	0.52832	Lung
ed_1_137882316	1_138641934_G_A	-1.29963	Placenta
ed_1_137882547	1_137640779_G_A	1.85757	Testis
ed_1_138463558	1_138570390_C_T	-1.51113	Liver
ed_1_138463558	1_138572176_C_T	1.21194	Liver
ed_1_138490239	1_138140939_G_A	0.435795	Ovary
ed_1_13908457	1_14897063_C_G	0.362856	Brain
ed_1_13909505	1_13471149_T_C	0.374539	Brain
ed_1_13909505	1_14107226_T_C	0.379009	Brain
ed_1_139182993	1_138610746_G_T	0.362552	Adipose
ed_1_139182993	1_139183214_A_G	0.335866	Muscle
ed_1_139182993	1_139457134_C_T	0.405155	Muscle
ed_1_139182993	1_138905992_A_G	0.605916	Spleen
ed_1_139237160	1_139598625_C_T	0.518131	Blood
ed_1_139237160	1_138361558_C_G	0.18014	Liver
ed_1_139237160	1_139608914_G_T	0.333038	Small_intestine
ed_1_139489849	1_139622600_T_C	0.606719	Lung
ed_1_139490160	1_139562582_G_A	-0.158192	Muscle
ed_1_139490160	1_139495064_C_G	0.130452	Muscle
ed_1_139490389	1_139827644_T_G	1.14997	Synovial_membrane
ed_1_139490389	1_139827036_T_C	0.564635	Uterus
ed_1_139804628	1_139808919_G_A	0.544938	Lung
ed_1_139804628	1_139564831_C_T	0.665606	Lung
ed_1_139852885	1_139850026_A_C	0.264919	Brain
ed_1_14017448	1_14801342_G_A	0.275647	Ovary
ed_1_14040159	1_14174519_G_T	-0.22502	Adipose
ed_1_14149706	1_14149669_A_C	-0.201479	Muscle
ed_1_141625446	1_141679823_C_T	0.608031	Artery
ed_1_141911831	1_142831418_T_C	0.8189	Brain
ed_1_141911831	1_142821769_A_T	-0.650302	Brain
ed_1_141921699	1_142661599_A_G	0.48019	Brain
ed_1_141921699	1_142778318_A_G	-0.377753	Brain
ed_1_141922323	1_142822438_T_C	1.17909	Brain
ed_1_141922323	1_142817860_A_C	-0.692917	Brain
ed_1_141922323	1_142568243_C_G	-0.327933	Brain
ed_1_141978284	1_141745634_A_G	-1.24142	Testis
ed_1_141978284	1_142638973_G_T	1.12259	Testis
ed_1_143494254	1_143560849_A_G	-0.717676	Adipose
ed_1_143494254	1_143562640_T_C	0.530098	Adipose
ed_1_143494254	1_143560849_A_G	-0.418083	Muscle
ed_1_143494254	1_143884866_T_C	0.716842	Muscle
ed_1_143494254	1_143513877_G_A	0.608669	Muscle
ed_1_143494254	1_143482780_T_A	-0.458621	Muscle
ed_1_143494254	1_143944326_G_A	0.149608	Muscle
ed_1_143494254	1_144065551_T_C	0.25965	Muscle
ed_1_143494254	1_144082553_A_C	-0.458163	Muscle
ed_1_143494254	1_143593228_A_G	0.849648	Muscle
ed_1_143494254	1_143597996_G_A	-0.388973	Muscle
ed_1_143494254	1_143509426_T_C	-0.319034	Muscle
ed_1_143494254	1_143879351_T_C	-0.505281	Muscle
ed_1_143494254	1_144076718_G_A	0.609124	Muscle
ed_1_143494254	1_144063062_T_C	-0.354068	Muscle
ed_1_143499042	1_143489557_C_G	-0.821295	Lung
ed_1_143499042	1_143951960_T_C	-0.828731	Lung
ed_1_143650749	1_144123063_C_T	0.538373	Testis
ed_1_143650749	1_144052609_A_C	0.321402	Testis
ed_1_143973295	1_143907333_T_G	-0.441078	Embryo
ed_1_143973295	1_143903967_C_T	0.372153	Embryo
ed_1_143980510	1_144000747_C_A	0.582731	Testis
ed_1_144022913	1_144023559_G_A	-0.278487	Brain
ed_1_144023403	1_144065895_G_A	-0.768277	Heart
ed_1_144023403	1_144023841_G_A	-0.223611	Liver
ed_1_144024352	1_144021353_T_C	-0.261857	Liver
ed_1_144024584	1_144631424_A_G	-0.418939	Adipose
ed_1_144024591	1_144016671_T_C	-0.270438	Adipose
ed_1_144024604	1_144013413_T_A	-0.251568	Liver
ed_1_144024604	1_143565643_T_C	0.483383	Uterus
ed_1_144024901	1_144236960_G_A	-0.318554	Adipose
ed_1_144025074	1_143893462_A_G	-0.425624	Adipose
ed_1_144025160	1_144020613_C_T	-0.306635	Brain
ed_1_144025160	1_144024962_A_G	-0.403774	Heart
ed_1_144025160	1_144024804_T_C	-0.794018	Hypothalamus
ed_1_144025223	1_144021353_T_C	-0.239405	Liver
ed_1_144471975	1_144950620_A_C	0.241939	Brain
ed_1_144933916	1_145741148_T_C	-0.404335	Adipose
ed_1_145356782	1_145356556_C_T	0.637692	Liver
ed_1_145356782	1_145629068_C_T	-0.433296	Liver
ed_1_145356833	1_145339238_A_G	-0.349653	Brain
ed_1_145356833	1_145333715_C_T	-0.520273	Liver
ed_1_145357253	1_145356577_T_C	0.298536	Liver
ed_1_145815418	1_145787157_C_T	0.213369	Muscle
ed_1_146254826	1_145992435_G_A	0.332202	Brain
ed_1_146400294	1_146079135_G_A	0.692066	Testis
ed_1_146400976	1_145433740_T_C	0.541181	Testis
ed_1_146400977	1_145433740_T_C	0.542244	Testis
ed_1_146401178	1_145731814_A_G	0.638705	Testis
ed_1_147673957	1_148133896_C_T	0.363016	Brain
ed_1_147691352	1_147695545_A_G	-0.16685	Muscle
ed_1_14795705	1_14796622_A_G	-0.316173	Adipose
ed_1_14795705	1_14796008_A_G	-0.333323	Brain
ed_1_14795705	1_14795842_T_A	-0.392622	Liver
ed_1_14795705	1_14791167_G_A	0.125208	Muscle
ed_1_14795705	1_14892122_A_G	-0.101438	Muscle
ed_1_14795705	1_14872062_G_A	-0.299325	Small_intestine
ed_1_148029295	1_148089334_A_T	-0.55562	Testis
ed_1_148034233	1_148092202_C_T	-0.446897	Adipose
ed_1_148034233	1_148777550_C_A	-0.258581	Blood
ed_1_148034233	1_147701186_G_A	-0.405435	Brain
ed_1_148034233	1_148078770_T_C	-0.573638	Colon
ed_1_148034233	1_147690583_C_T	0.730262	Hypothalamus
ed_1_148034233	1_148987071_G_A	-0.680044	Hypothalamus
ed_1_148034233	1_147690583_C_T	0.534086	Large_intestine
ed_1_148034233	1_148908612_C_T	0.19237	Liver
ed_1_148034233	1_147670797_C_T	-0.388526	Liver
ed_1_148034233	1_148079628_G_A	-0.882333	Lung
ed_1_148034233	1_148101780_G_A	0.696061	Lung
ed_1_148034233	1_147690583_C_T	0.676615	Lung
ed_1_148034233	1_148971337_C_T	-0.744892	Lung
ed_1_148034233	1_147689192_C_T	0.19796	Muscle
ed_1_148034233	1_148078770_T_C	-0.202904	Muscle
ed_1_148034233	1_148963548_C_T	-0.294208	Muscle
ed_1_148034233	1_148078770_T_C	-0.575992	Ovary
ed_1_148034233	1_147704396_C_T	0.308407	Small_intestine
ed_1_148034233	1_148078770_T_C	-0.54406	Uterus
ed_1_148034695	1_148121513_G_A	0.860779	Colon
ed_1_148034695	1_148121513_G_A	0.847599	Large_intestine
ed_1_148034695	1_148078770_T_C	-0.195756	Liver
ed_1_148034695	1_147665130_T_C	0.635668	Lung
ed_1_148034695	1_148971337_C_T	-0.670395	Lung
ed_1_148034695	1_148078770_T_C	-0.12815	Muscle
ed_1_148034695	1_147982303_T_C	0.165459	Muscle
ed_1_148034695	1_147699436_T_A	0.118651	Muscle
ed_1_148034695	1_148963548_C_T	-0.161553	Muscle
ed_1_148034695	1_148209742_G_C	0.681866	Spleen
ed_1_148078425	1_148129667_A_C	-0.207974	Muscle
ed_1_148078426	1_148079965_T_C	-0.181357	Muscle
ed_1_148078429	1_148191905_T_C	0.20848	Muscle
ed_1_148082928	1_148101790_T_C	0.631214	Lung
ed_1_148097728	1_148070067_T_C	-0.442574	Adipose
ed_1_148097728	1_148078770_T_C	-0.272397	Adipose
ed_1_148097728	1_148989546_A_G	-0.234681	Blood
ed_1_148097728	1_148078770_T_C	-0.518201	Brain
ed_1_148097728	1_148078770_T_C	-0.577791	Colon
ed_1_148097728	1_148078770_T_C	-1.05727	Hypothalamus
ed_1_148097728	1_148078770_T_C	-0.265347	Ileum
ed_1_148097728	1_148078770_T_C	-0.585084	Large_intestine
ed_1_148097728	1_148078770_T_C	-0.376687	Liver
ed_1_148097728	1_148078770_T_C	-0.563348	Lung
ed_1_148097728	1_148090548_T_C	0.501372	Lung
ed_1_148097728	1_148078770_T_C	-0.472907	Macrophage
ed_1_148097728	1_148078770_T_C	-0.557164	Muscle
ed_1_148097728	1_148100422_G_A	-0.562177	Muscle
ed_1_148097728	1_148099097_T_C	0.520772	Muscle
ed_1_148097728	1_148078770_T_C	-0.715605	Ovary
ed_1_148097728	1_148078770_T_C	-0.756488	Pituitary
ed_1_148097728	1_148078770_T_C	-0.322781	Small_intestine
ed_1_148097728	1_148078770_T_C	-0.870901	Spleen
ed_1_148097728	1_148078770_T_C	-0.342675	Testis
ed_1_148097728	1_148078770_T_C	-0.856252	Uterus
ed_1_148098284	1_149075918_C_T	-0.504362	Adipose
ed_1_148098284	1_147612008_T_C	-0.335504	Blood
ed_1_148098284	1_148086297_A_G	0.474103	Brain
ed_1_148098284	1_148121513_G_A	0.866009	Colon
ed_1_148098284	1_148121513_G_A	0.840864	Large_intestine
ed_1_148098284	1_148156340_G_A	-0.36272	Liver
ed_1_148098284	1_148095655_C_T	0.513909	Muscle
ed_1_148098284	1_147760111_C_T	-0.534373	Uterus
ed_1_148098288	1_148989546_A_G	0.226405	Muscle
ed_1_148098288	1_149067970_T_A	-0.252622	Muscle
ed_1_148100196	1_148098779_A_G	-0.575177	Blood
ed_1_14854610	1_14848017_C_T	0.782233	Spleen
ed_1_14856483	1_14802721_A_G	-0.211328	Testis
ed_1_14858066	1_14898729_T_C	0.675811	Spleen
ed_1_14858127	1_14911435_T_C	-0.439667	Adipose
ed_1_14864926	1_14090049_G_A	0.610954	Testis
ed_1_148905621	1_148902301_C_T	0.461025	Adipose
ed_1_148905621	1_149556117_A_G	0.316039	Blood
ed_1_148905621	1_149834324_T_C	0.487413	Ileum
ed_1_148905622	1_149003436_T_A	0.5715	Adipose
ed_1_14904214	1_14910061_C_T	0.27061	Adipose
ed_1_14904214	1_14907737_G_A	0.364061	Brain
ed_1_14904214	1_14904606_G_T	0.78971	Hypothalamus
ed_1_14904214	1_14906830_G_T	0.723245	Testis
ed_1_14904214	1_14910101_T_C	0.479674	Testis
ed_1_14904760	1_14904490_T_G	-0.282379	Muscle
ed_1_14905120	1_14904510_C_T	-0.583423	Adipose
ed_1_14905120	1_14907653_A_T	0.538639	Small_intestine
ed_1_14905120	1_14904364_A_T	0.597397	Testis
ed_1_14906109	1_14905738_T_C	0.753841	Adipose
ed_1_14906109	1_14887700_C_T	0.414467	Brain
ed_1_14906109	1_14905738_T_C	0.26457	Embryo
ed_1_14906109	1_14859553_C_T	-1.59884	Hypothalamus
ed_1_14906109	1_14905738_T_C	0.427755	Muscle
ed_1_14906109	1_14897597_T_G	0.167353	Muscle
ed_1_14906109	1_14812181_G_C	-0.265118	Muscle
ed_1_14906109	1_14905738_T_C	0.614165	Testis
ed_1_14906109	1_14905738_T_C	0.778753	Uterus
ed_1_14906231	1_14912693_C_T	0.77737	Adipose
ed_1_14906380	1_13965035_T_C	-0.575757	Heart
ed_1_14906380	1_14901884_A_G	0.443758	Muscle
ed_1_14906380	1_14815846_G_A	-0.153857	Muscle
ed_1_14906380	1_14911280_A_G	1.04664	Testis
ed_1_14911992	1_14899742_T_C	0.550645	Testis
ed_1_14916864	1_14901193_T_C	-0.241599	Testis
ed_1_14916924	1_14879252_T_G	1.04107	Testis
ed_1_14916924	1_14877044_G_C	-0.898009	Testis
ed_1_149169793	1_149113223_C_T	0.423295	Testis
ed_1_149521843	1_149839491_T_C	0.502526	Uterus
ed_1_149525169	1_149510374_G_A	-0.257153	Small_intestine
ed_1_149855716	1_149523004_G_A	-0.684698	Blastocyst
ed_1_150568699	1_149771111_C_G	-0.64753	Spleen
ed_1_1520452	1_1521176_G_A	0.218871	Testis
ed_1_15264095	1_14806917_C_T	0.542778	Adipose
ed_1_15264095	1_16177734_T_G	0.44046	Brain
ed_1_15264095	1_14898105_T_C	0.23579	Brain
ed_1_15264095	1_14784821_T_C	0.363408	Embryo
ed_1_15264095	1_14848017_C_T	0.979166	Testis
ed_1_152833704	1_152546311_A_G	-1.03888	Blood
ed_1_152833704	1_152646626_T_C	1.0288	Blood
ed_1_152833704	1_152593248_A_G	0.777161	Heart
ed_1_152833704	1_152522462_G_T	-0.656381	Heart
ed_1_152833704	1_152570134_C_T	0.713124	Ovary
ed_1_152833704	1_152071060_G_A	-0.561558	Ovary
ed_1_152833704	1_152648500_C_T	1.0189	Uterus
ed_1_15342713	1_14796483_G_A	0.551568	Adipose
ed_1_15342721	1_16164611_G_A	0.17442	Muscle
ed_1_15342721	1_16208945_C_T	-0.106241	Muscle
ed_1_15342721	1_14812250_C_T	-0.365303	Uterus
ed_1_15342784	1_14854428_T_G	0.606119	Ovary
ed_1_15343536	1_16311921_T_C	0.460734	Adipose
ed_1_15343536	1_14763168_T_C	0.223772	Adipose
ed_1_15343942	1_16269888_G_A	0.594106	Adipose
ed_1_15343942	1_14767207_G_A	0.502377	Heart
ed_1_15343942	1_14784879_G_A	-0.446232	Uterus
ed_1_15344597	1_14812233_G_A	0.366524	Adipose
ed_1_15344597	1_14915675_T_C	0.443908	Small_intestine
ed_1_15344597	1_14809837_C_T	-0.715527	Spleen
ed_1_15344597	1_14936339_G_A	0.780841	Uterus
ed_1_15344601	1_14876776_T_C	0.520282	Lung
ed_1_15344601	1_14915675_T_C	0.428132	Small_intestine
ed_1_15344601	1_14955731_C_T	0.486346	Testis
ed_1_15345399	1_14801564_T_C	-0.518462	Adipose
ed_1_15345399	1_14853355_T_A	0.396332	Brain
ed_1_15345399	1_16194987_A_C	0.550662	Lung
ed_1_15345399	1_14863257_A_G	0.130736	Muscle
ed_1_15345399	1_14920115_T_C	0.0949174	Muscle
ed_1_15345399	1_14792781_G_A	-0.355512	Small_intestine
ed_1_154919428	1_154030756_A_G	0.493455	Lung
ed_1_1570050	1_1563019_G_A	1.49606	Adipose
ed_1_1570050	1_1562634_G_A	-1.43172	Adipose
ed_1_1570050	1_2200466_C_T	0.271348	Adipose
ed_1_1570050	1_2401381_C_A	-0.243954	Adipose
ed_1_15757011	1_16339967_C_G	-0.32869	Liver
ed_1_15757011	1_14853684_C_G	-0.273124	Liver
ed_1_15757623	1_14907726_G_A	0.439305	Liver
ed_1_15757623	1_16423969_A_G	0.308846	Liver
ed_1_15757681	1_16496494_C_G	0.397497	Liver
ed_1_15757681	1_14895395_T_G	0.283294	Liver
ed_1_15758376	1_16441800_T_C	0.476171	Liver
ed_1_15758376	1_14810608_G_A	0.284415	Liver
ed_1_15758434	1_16262177_A_G	0.333425	Liver
ed_1_15758510	1_16306600_G_A	0.397198	Liver
ed_1_15758523	1_16416405_A_G	-0.468969	Liver
ed_1_15766866	1_16492772_C_T	0.366594	Liver
ed_1_158273043	1_158297532_G_A	0.953615	Adipose
ed_1_158273043	1_158261251_C_T	0.855309	Adipose
ed_1_158273043	1_158281237_C_T	-0.688815	Adipose
ed_1_158273043	1_158323656_G_A	1.06703	Ileum
ed_1_158273043	1_158261251_C_T	0.795995	Lung
ed_1_158273043	1_158297532_G_A	0.474723	Ovary
ed_1_158273043	1_158302352_C_T	0.779207	Small_intestine
ed_1_158273043	1_158497745_T_C	0.408347	Small_intestine
ed_1_158273043	1_158348039_C_T	0.6452	Spleen
ed_1_158273043	1_158261251_C_T	0.612079	Spleen
ed_1_158273043	1_158255199_T_C	1.12068	Uterus
ed_1_158273045	1_158297532_G_A	0.970355	Adipose
ed_1_158273045	1_158261251_C_T	0.860612	Adipose
ed_1_158273045	1_158281237_C_T	-0.710659	Adipose
ed_1_158273045	1_158261251_C_T	0.305732	Heart
ed_1_158273045	1_158261251_C_T	0.750017	Lung
ed_1_158273045	1_158297532_G_A	0.485755	Ovary
ed_1_158273045	1_158302352_C_T	0.716024	Small_intestine
ed_1_158273045	1_158497745_T_C	0.427824	Small_intestine
ed_1_158273045	1_158351713_G_A	0.540646	Spleen
ed_1_158273045	1_158261251_C_T	0.572516	Spleen
ed_1_158273045	1_158255199_T_C	1.09395	Uterus
ed_1_158326642	1_158319059_T_A	1.89512	Artery
ed_1_158326715	1_158571965_T_C	-0.551227	Adipose
ed_1_158326715	1_158512374_T_G	1.77532	Frontal_cortex
ed_1_158326813	1_158325106_T_C	0.504507	Adipose
ed_1_158326813	1_158637804_A_G	0.443701	Liver
ed_1_158326830	1_159161715_A_G	1.03866	Artery
ed_1_158327798	1_158319348_A_G	-1.16352	Spleen
ed_1_158327852	1_158329156_T_C	0.615245	Adipose
ed_1_158327884	1_159267981_A_G	0.305801	Adipose
ed_1_158327926	1_158332612_G_C	0.800216	Adipose
ed_1_158327926	1_158327924_G_A	0.279389	Muscle
ed_1_158327926	1_158279483_T_C	0.173657	Muscle
ed_1_158327937	1_158364795_A_G	-0.799673	Fetal_thymus
ed_1_158327938	1_157867539_A_G	-0.725002	Macrophage
ed_1_158327938	1_158176129_A_G	-1.09396	Spleen
ed_1_158327976	1_158459018_A_G	0.655198	Brain
ed_1_158328592	1_158326133_T_C	1.27109	Adipose
ed_1_158328592	1_158319086_A_G	0.8457	Blood
ed_1_158328592	1_158324755_C_T	1.19177	Brain
ed_1_158328592	1_158326087_G_A	0.667629	Heart
ed_1_158328592	1_157741159_T_G	0.453379	Heart
ed_1_158328592	1_158322935_A_T	1.92744	Jejunum
ed_1_158328592	1_158324931_G_T	1.06573	Liver
ed_1_158328592	1_158328108_A_T	-1.02519	Liver
ed_1_158328592	1_158323732_G_A	1.0987	Lung
ed_1_158328592	1_158325291_C_T	0.729532	Muscle
ed_1_158328592	1_158352005_C_T	-0.268298	Muscle
ed_1_158328592	1_158298161_A_G	0.319822	Muscle
ed_1_158328592	1_158409752_G_A	-0.305524	Muscle
ed_1_158328592	1_158634240_T_C	0.209744	Muscle
ed_1_158328592	1_158321060_A_G	0.888249	Ovary
ed_1_158328592	1_159294417_A_C	0.606716	Small_intestine
ed_1_158328592	1_158322935_A_T	0.78122	Spleen
ed_1_158361233	1_158360655_T_A	0.359725	Blood
ed_1_158361233	1_158866706_G_A	-0.359696	Blood
ed_1_158361233	1_158362044_A_G	0.199982	Brain
ed_1_158361233	1_159117265_A_G	0.791783	Spleen
ed_1_158514905	1_158408924_C_T	-0.437092	Adipose
ed_1_158643380	1_158297619_C_A	0.633577	Lung
ed_1_158643382	1_158324931_G_T	-0.179088	Embryo
ed_1_158643382	1_158297619_C_A	0.610677	Lung
ed_1_15869276	1_14893399_T_G	-0.621895	Lung
ed_1_158727246	1_158912842_C_T	-0.895867	Spleen
ed_1_158803435	1_158720315_C_G	0.465837	Brain
ed_1_159222584	1_159118062_A_G	0.333638	Brain
ed_1_159222584	1_158957662_G_A	-0.241544	Brain
ed_1_159390303	1_159358513_G_C	0.593429	Adipose
ed_1_159390303	1_159410318_C_T	0.837722	Artery
ed_1_159390303	1_159404779_T_C	0.775653	Blood
ed_1_159390303	1_159526206_C_T	-0.495552	Blood
ed_1_159390303	1_159282295_C_T	0.88495	Brain
ed_1_159390303	1_159384509_G_A	0.266134	Embryo
ed_1_159390303	1_159432329_A_G	-0.265536	Embryo
ed_1_159390303	1_159357241_A_G	1.39628	Fetal_thymus
ed_1_159390303	1_158899904_G_A	0.624773	Ileum
ed_1_159390303	1_159356296_A_G	0.412868	Ileum
ed_1_159390303	1_159222205_C_T	0.666126	Liver
ed_1_159390303	1_159432329_A_G	-0.940266	Liver
ed_1_159390303	1_159409328_G_A	0.607546	Liver
ed_1_159390303	1_159309093_T_A	0.415634	Liver
ed_1_159390303	1_159399839_C_A	0.543251	Muscle
ed_1_159390303	1_159386614_A_G	-0.537502	Muscle
ed_1_159390303	1_159409328_G_A	0.430457	Muscle
ed_1_159390303	1_159294417_A_C	0.282868	Muscle
ed_1_159390303	1_159212221_G_A	0.271072	Muscle
ed_1_159390303	1_159164912_C_T	-0.266945	Muscle
ed_1_159390303	1_159282295_C_T	0.538634	Ovary
ed_1_159390303	1_159293981_C_T	0.565704	Small_intestine
ed_1_159390303	1_159282295_C_T	0.774059	Small_intestine
ed_1_159390303	1_158645948_T_G	0.535348	Small_intestine
ed_1_159390303	1_159267981_A_G	0.868292	Testis
ed_1_159390303	1_159065385_T_C	-1.07079	Testis
ed_1_159390303	1_159262139_T_C	1.14079	Uterus
ed_1_159390303	1_158698923_G_A	-1.25528	Uterus
ed_1_159605027	1_159607978_C_G	-0.2689	Liver
ed_1_159605699	1_159607699_T_C	0.25564	Brain
ed_1_159605699	1_159607699_T_C	0.859756	Hypothalamus
ed_1_159605699	1_159609641_G_A	0.357081	Ileum
ed_1_159606640	1_159612511_A_C	0.237351	Liver
ed_1_160652937	1_161362073_T_C	0.793026	Oocyte
ed_1_16091377	1_16258316_T_A	0.214003	Blood
ed_1_161188134	1_161640590_C_T	0.331856	Macrophage
ed_1_161555500	1_161756832_A_G	-0.937778	Synovial_membrane
ed_1_161630559	1_162339650_A_C	0.302799	Liver
ed_1_161630594	1_162408865_T_C	0.229496	Muscle
ed_1_161630765	1_161625921_G_A	-0.569154	Adipose
ed_1_161630765	1_161583909_T_C	0.355177	Muscle
ed_1_161630765	1_161557727_A_G	-0.206693	Muscle
ed_1_161715906	1_161929532_G_A	0.543456	Brain
ed_1_161715906	1_161600856_G_A	0.384224	Brain
ed_1_161715906	1_161859399_T_C	1.24001	Small_intestine
ed_1_161715906	1_161880668_T_C	-0.903609	Small_intestine
ed_1_161715906	1_161144287_T_C	0.76353	Testis
ed_1_161786770	1_162348751_G_C	-0.695215	Pituitary
ed_1_161786795	1_161852883_A_C	-0.428664	Adipose
ed_1_161786795	1_161756592_G_A	0.283305	Adipose
ed_1_161786795	1_161555003_A_G	-0.644178	Pituitary
ed_1_161786809	1_162308944_T_C	-0.343939	Adipose
ed_1_161786809	1_161639584_A_G	-0.250435	Adipose
ed_1_161786822	1_162137420_G_C	-0.353138	Adipose
ed_1_161786829	1_162449824_A_G	-0.298369	Adipose
ed_1_161787138	1_161555003_A_G	-0.273685	Adipose
ed_1_161787268	1_162430075_A_G	-0.267092	Adipose
ed_1_161787295	1_161555003_A_G	-0.301058	Adipose
ed_1_161787330	1_162237719_T_A	-0.297268	Adipose
ed_1_161787337	1_161651824_A_G	-0.296419	Adipose
ed_1_161787372	1_162441185_T_C	-0.326109	Adipose
ed_1_161787395	1_161574794_G_A	-0.293532	Adipose
ed_1_161787402	1_162441950_A_G	-0.280226	Adipose
ed_1_161787432	1_162317192_A_C	-0.350676	Adipose
ed_1_161787592	1_161880379_G_T	-0.328719	Adipose
ed_1_161787643	1_162027481_T_C	-0.360355	Adipose
ed_1_161787644	1_162455638_A_G	-0.353391	Adipose
ed_1_161787645	1_162416923_T_C	-0.383384	Adipose
ed_1_161787648	1_161552886_A_G	-0.272628	Adipose
ed_1_161787652	1_161880379_G_T	-0.356335	Adipose
ed_1_161787700	1_162252602_A_G	-0.276983	Adipose
ed_1_161787707	1_161525358_T_C	-0.354516	Adipose
ed_1_161787718	1_162364573_G_C	-0.37555	Adipose
ed_1_161787761	1_162136853_A_T	-0.380444	Adipose
ed_1_161787765	1_162136853_A_T	-0.419571	Adipose
ed_1_161787988	1_162308141_A_G	-0.239258	Adipose
ed_1_161788110	1_162441950_A_G	-0.242908	Adipose
ed_1_161788122	1_162077566_T_A	-0.423592	Adipose
ed_1_161788168	1_161651824_A_G	-0.292483	Adipose
ed_1_161788233	1_162408865_T_C	-0.396551	Adipose
ed_1_161788243	1_161898444_C_T	-0.344442	Adipose
ed_1_161789260	1_161551900_A_G	-0.258693	Adipose
ed_1_161790615	1_161492848_T_C	-0.313247	Adipose
ed_1_161791234	1_161640590_C_T	-0.213342	Adipose
ed_1_161791296	1_162136853_A_T	-0.379258	Adipose
ed_1_161791329	1_162441185_T_C	-0.317903	Adipose
ed_1_161791360	1_161863847_A_G	-0.330844	Adipose
ed_1_161791417	1_162437276_T_C	-0.291981	Adipose
ed_1_161928470	1_162293859_T_C	1.16203	Brain
ed_1_161928470	1_162291383_T_C	-0.924629	Brain
ed_1_161929612	1_161587201_C_T	0.935955	Brain
ed_1_161929612	1_161586085_A_G	-0.560426	Brain
ed_1_161932451	1_162252602_A_G	0.684061	Brain
ed_1_161932451	1_162408163_T_C	-0.546441	Brain
ed_1_161933733	1_161562174_G_A	0.208236	Brain
ed_1_16197565	1_16194139_A_T	0.41362	Brain
ed_1_16197565	1_16193596_T_C	0.83565	Hypothalamus
ed_1_16199435	1_16296058_T_C	-0.135625	Muscle
ed_1_16205343	1_16210619_A_T	1.29572	Small_intestine
ed_1_16205343	1_16206253_G_A	-0.936023	Small_intestine
ed_1_162079370	1_161626454_C_G	0.497476	Small_intestine
ed_1_162208259	1_162300338_A_G	-0.153319	Muscle
ed_1_16230934	1_16209507_C_T	-0.177653	Muscle
ed_1_162488944	1_162475951_A_G	-0.291905	Small_intestine
ed_1_16251337	1_16428999_C_T	0.325717	Testis
ed_1_16266716	1_16187891_G_A	-0.308939	Adipose
ed_1_16267006	1_16187340_A_G	-0.420962	Adipose
ed_1_16267006	1_16263660_A_G	-0.232453	Brain
ed_1_162930789	1_162439973_C_T	0.79624	Oocyte
ed_1_163062817	1_163555983_A_G	1.43559	Colon
ed_1_163062817	1_163555983_A_G	1.48043	Large_intestine
ed_1_163062817	1_163031783_A_G	0.42893	Liver
ed_1_163062817	1_163053844_C_T	-0.44565	Liver
ed_1_163083385	1_163165556_T_C	-1.08849	Lung
ed_1_163083385	1_163164786_G_A	1.11528	Lung
ed_1_163084239	1_163178838_T_C	0.720541	Lung
ed_1_163084239	1_163680038_C_T	1.17902	Spleen
ed_1_163084242	1_163178838_T_C	-0.427227	Artery
ed_1_163089624	1_163160020_C_T	-0.638233	Lung
ed_1_163089624	1_163055247_G_A	0.557913	Lung
ed_1_163174900	1_163164119_C_G	1.11416	Adipose
ed_1_163174900	1_163153876_G_A	0.863948	Heart
ed_1_163174900	1_163172252_T_C	1.24871	Lung
ed_1_163174900	1_163210077_G_A	0.720166	Muscle
ed_1_163174900	1_163155659_T_A	0.530593	Muscle
ed_1_163174900	1_163430709_G_A	-0.177128	Muscle
ed_1_163174900	1_163526018_A_C	0.0944443	Muscle
ed_1_163174900	1_163159729_G_A	1.07706	Spleen
ed_1_16318120	1_16225642_A_G	-0.765497	Milk
ed_1_16318179	1_16261789_G_T	0.826518	Ileum
ed_1_16318217	1_16269888_G_A	1.04177	Artery
ed_1_16318441	1_16396698_G_T	-0.977379	Milk
ed_1_16318460	1_16363500_C_T	0.604017	Lung
ed_1_16318537	1_16226978_T_C	-0.803119	Frontal_cortex
ed_1_163270707	1_163629702_G_A	0.158322	Muscle
ed_1_163274841	1_163331536_A_G	0.37811	Adipose
ed_1_163274841	1_163504564_T_C	0.497943	Adipose
ed_1_163274841	1_163398956_G_A	0.542252	Adipose
ed_1_163274841	1_163829524_C_A	-0.295825	Adipose
ed_1_16330740	1_16439782_C_G	0.363101	Testis
ed_1_163399610	1_163357457_C_T	1.08714	Testis
ed_1_163453319	1_163490202_A_G	0.810339	Spleen
ed_1_163453320	1_163490202_A_G	0.849649	Spleen
ed_1_163511326	1_163849046_T_C	-1.16668	Pituitary
ed_1_163566500	1_163603371_C_A	-0.489238	Ovary
ed_1_16360938	1_16441627_C_T	-1.20644	Synovial_membrane
ed_1_16360938	1_16408286_C_G	0.693527	Synovial_membrane
ed_1_16361392	1_16308847_A_G	-0.556822	Heart
ed_1_16361392	1_16349464_C_T	0.518111	Heart
ed_1_16361473	1_16355472_G_A	-0.260862	Adipose
ed_1_16361740	1_16361761_A_G	0.575357	Adipose
ed_1_16361740	1_16412680_C_T	0.24184	Blood
ed_1_16361740	1_16360397_G_A	0.360972	Brain
ed_1_16361740	1_16419668_C_T	0.52419	Colon
ed_1_16361740	1_16378106_T_C	1.06711	Duodenum
ed_1_16361740	1_16407247_G_A	0.677325	Duodenum
ed_1_16361740	1_16360012_G_C	0.348358	Heart
ed_1_16361740	1_16442010_G_C	0.52362	Jejunum
ed_1_16361740	1_16361761_A_G	0.796005	Kidney
ed_1_16361740	1_16369298_G_T	0.554462	Large_intestine
ed_1_16361740	1_16362000_A_G	0.461205	Liver
ed_1_16361740	1_16361761_A_G	0.811671	Lung
ed_1_16361740	1_16362129_A_G	0.22402	Muscle
ed_1_16361740	1_16358502_G_A	0.143912	Muscle
ed_1_16361740	1_16577746_C_T	-0.108813	Muscle
ed_1_16361740	1_16362096_T_C	0.607341	Ovary
ed_1_16361740	1_16367906_A_C	0.31354	Small_intestine
ed_1_16361740	1_16361983_T_C	0.808742	Spleen
ed_1_16361740	1_16360397_G_A	0.590203	Uterus
ed_1_16361887	1_16361761_A_G	0.463768	Adipose
ed_1_16361887	1_16360397_G_A	0.339342	Heart
ed_1_16361887	1_16360397_G_A	0.222752	Liver
ed_1_16361887	1_16365509_C_T	0.366712	Lung
ed_1_16361887	1_16415263_A_G	0.12218	Muscle
ed_1_16361887	1_16186904_T_C	0.542098	Small_intestine
ed_1_16361887	1_16263523_A_G	-0.313351	Small_intestine
ed_1_16361887	1_16362459_A_T	0.511518	Uterus
ed_1_16362104	1_16373170_C_T	0.461233	Adipose
ed_1_16362104	1_16331425_A_C	0.811753	Kidney
ed_1_16362180	1_16356950_C_T	0.445773	Adipose
ed_1_163662564	1_163707895_A_G	0.530437	Adipose
ed_1_163662564	1_163154039_G_A	0.33981	Adipose
ed_1_163662564	1_163707895_A_G	0.68479	Artery
ed_1_163662564	1_163675066_C_T	0.628651	Blood
ed_1_163662564	1_163675066_C_T	0.570397	Brain
ed_1_163662564	1_163550798_T_C	1.0392	Colon
ed_1_163662564	1_163675066_C_T	1.06338	Duodenum
ed_1_163662564	1_163668512_G_T	1.10604	Fetal_thymus
ed_1_163662564	1_163665014_G_T	0.641974	Frontal_cortex
ed_1_163662564	1_163670664_A_G	1.0033	Hypothalamus
ed_1_163662564	1_163682848_C_G	0.76385	Ileum
ed_1_163662564	1_163307632_A_G	0.760415	Jejunum
ed_1_163662564	1_163568857_C_A	-1.03163	Large_intestine
ed_1_163662564	1_163704883_A_C	0.546426	Liver
ed_1_163662564	1_163668289_A_G	0.41573	Liver
ed_1_163662564	1_163564844_G_A	0.523503	Liver
ed_1_163662564	1_163026325_C_T	-0.241386	Liver
ed_1_163662564	1_163665014_G_T	0.589608	Lung
ed_1_163662564	1_163932186_C_T	0.747136	Lymph_node
ed_1_163662564	1_163737098_T_C	-0.505085	Macrophage
ed_1_163662564	1_163685338_T_G	0.893117	Milk
ed_1_163662564	1_163707895_A_G	0.373814	Muscle
ed_1_163662564	1_163675066_C_T	0.635786	Ovary
ed_1_163662564	1_163675066_C_T	0.591344	Small_intestine
ed_1_163662564	1_163668512_G_T	0.384661	Small_intestine
ed_1_163662564	1_163178398_C_T	-0.545765	Small_intestine
ed_1_163662564	1_163675066_C_T	0.847032	Spleen
ed_1_163662564	1_163675066_C_T	1.06102	Synovial_membrane
ed_1_163662564	1_163675066_C_T	0.626557	Testis
ed_1_163662564	1_163675066_C_T	0.509752	Uterus
ed_1_163698975	1_163691631_T_C	0.41952	Spleen
ed_1_163698976	1_163691631_T_C	0.421176	Spleen
ed_1_163890151	1_163882953_G_A	0.614173	Adipose
ed_1_163890151	1_163919340_G_A	0.477835	Small_intestine
ed_1_163894307	1_163657638_G_T	0.72736	Ovary
ed_1_164527049	1_164476526_G_A	0.131872	Muscle
ed_1_16533701	1_16330837_G_A	0.162628	Embryo
ed_1_16533701	1_16446295_A_T	-0.134057	Embryo
ed_1_16548844	1_16440900_T_C	-0.608778	Lymph_node
ed_1_165664382	1_165196366_G_T	0.461455	Brain
ed_1_165673424	1_165093263_G_C	-0.21425	Brain
ed_1_165733139	1_166490302_C_T	0.518313	Brain
ed_1_166058627	1_165093263_G_C	0.860321	Oocyte
ed_1_166058749	1_166111402_A_C	0.19383	Embryo
ed_1_166079438	1_166234394_C_T	0.817607	Spleen
ed_1_166162728	1_166316244_C_A	0.376043	Adipose
ed_1_166162728	1_166207567_A_C	0.627713	Artery
ed_1_166162728	1_166137996_A_G	0.565734	Brain
ed_1_166162728	1_166177629_G_A	0.171145	Embryo
ed_1_166162728	1_166188979_T_C	0.922355	Hypothalamus
ed_1_166162728	1_166185619_C_G	0.404346	Liver
ed_1_166162728	1_166151985_C_T	0.780829	Lung
ed_1_166162728	1_166150838_T_C	0.449786	Muscle
ed_1_166162728	1_165813601_T_C	-0.35133	Testis
ed_1_166162728	1_166242491_T_G	0.449103	Uterus
ed_1_166176064	1_166170041_C_T	0.368544	Adipose
ed_1_166176064	1_166192839_C_T	0.380476	Blood
ed_1_166176064	1_166171940_T_G	0.548527	Brain
ed_1_166176064	1_166178781_T_C	0.543785	Frontal_cortex
ed_1_166176064	1_166142156_A_G	0.250019	Liver
ed_1_166176064	1_166109296_A_G	0.668518	Lung
ed_1_166176064	1_166154553_C_T	0.292462	Muscle
ed_1_166176064	1_165889582_G_T	0.299018	Small_intestine
ed_1_166176064	1_166417415_T_G	0.499487	Uterus
ed_1_166176067	1_166192839_C_T	0.265938	Blood
ed_1_166176067	1_166109508_G_T	0.221643	Muscle
ed_1_166176067	1_166175746_C_T	0.575977	Uterus
ed_1_166176069	1_166172027_T_C	0.271627	Liver
ed_1_166176069	1_166109508_G_T	0.21112	Muscle
ed_1_166176069	1_166169056_G_A	0.527973	Uterus
ed_1_166193222	1_166097690_A_G	-0.214467	Embryo
ed_1_166193313	1_166264216_A_T	-0.130608	Embryo
ed_1_166193313	1_166112136_A_G	-0.145003	Embryo
ed_1_166300928	1_165876847_G_A	-0.145702	Embryo
ed_1_166595584	1_166601766_A_G	0.331867	Testis
ed_1_166597218	1_166686659_C_T	0.308639	Testis
ed_1_166598093	1_166668527_C_T	0.437132	Ovary
ed_1_166598093	1_166381582_C_T	0.640606	Testis
ed_1_166599654	1_166639005_C_T	0.312053	Brain
ed_1_166599654	1_166611190_A_G	0.50377	Ovary
ed_1_166602822	1_167214435_C_G	1.13847	Testis
ed_1_166602822	1_166221438_G_A	-0.347049	Testis
ed_1_166602822	1_167211273_A_C	-0.653838	Testis
ed_1_166603838	1_166198071_A_T	0.350598	Brain
ed_1_166605954	1_165897315_A_T	-0.281353	Brain
ed_1_166665296	1_166491013_C_T	0.512496	Synovial_membrane
ed_1_166702800	1_166661044_T_C	0.922389	Lung
ed_1_166902359	1_166092105_G_A	-0.423424	Adipose
ed_1_167232801	1_166326529_A_G	0.349363	Uterus
ed_1_167525055	1_167008259_C_A	0.28096	Blood
ed_1_167535765	1_167163325_C_T	0.481227	Blood
ed_1_167536685	1_167810336_G_A	0.934425	Blood
ed_1_167536685	1_168228298_C_A	-0.39467	Blood
ed_1_167536716	1_167810336_G_A	0.511552	Blood
ed_1_167553060	1_167316465_C_T	0.318996	Blood
ed_1_167553060	1_167068730_A_G	0.372066	Lung
ed_1_167553725	1_167176769_G_A	0.352591	Blood
ed_1_167554339	1_167810336_G_A	0.593715	Blood
ed_1_167554339	1_166655673_T_A	0.687243	Lung
ed_1_167809724	1_167847900_T_C	1.00644	Blood
ed_1_167809724	1_167831953_T_C	-0.767938	Blood
ed_1_167809724	1_168451311_T_C	0.902505	Uterus
ed_1_167809724	1_168603024_G_A	-0.887083	Uterus
ed_1_167809810	1_167018269_T_C	0.43412	Macrophage
ed_1_167810030	1_167298228_A_G	-0.442633	Lung
ed_1_167810294	1_168355211_C_T	0.857108	Uterus
ed_1_167810294	1_168441467_G_A	-0.767171	Uterus
ed_1_167823626	1_166923505_T_C	0.310631	Adipose
ed_1_167823626	1_167822079_G_A	0.334184	Blood
ed_1_167823626	1_167112997_A_G	0.504508	Lung
ed_1_167823626	1_167045691_G_A	0.853115	Lymph_node
ed_1_167823626	1_167764976_G_A	0.377448	Small_intestine
ed_1_167823626	1_167824007_C_T	0.882329	Spleen
ed_1_167824627	1_166913914_C_T	0.216878	Adipose
ed_1_167824627	1_167820317_G_C	0.249029	Blood
ed_1_167824627	1_167818376_A_G	0.858387	Lymph_node
ed_1_167824627	1_167810336_G_A	0.525541	Macrophage
ed_1_167824627	1_167822744_A_G	0.290605	Small_intestine
ed_1_167842996	1_167455221_C_T	0.791286	Spleen
ed_1_168355299	1_168395336_G_A	-0.384466	Adipose
ed_1_168704595	1_168969326_A_G	1.03054	Testis
ed_1_168704595	1_168963259_G_A	-1.07631	Testis
ed_1_169323794	1_169647933_G_A	0.989163	Heart
ed_1_169323794	1_169324632_T_C	-0.113666	Muscle
ed_1_169323794	1_169748432_T_C	0.383951	Muscle
ed_1_169323794	1_169699502_C_T	-0.844988	Muscle
ed_1_169323794	1_169693019_C_G	0.607781	Muscle
ed_1_169323794	1_168863657_G_A	1.03571	Placenta
ed_1_169323795	1_169647933_G_A	0.882363	Heart
ed_1_169323795	1_169341746_T_C	-0.120501	Muscle
ed_1_169325347	1_169276635_A_G	-0.122555	Muscle
ed_1_169325359	1_169738034_A_G	-0.102165	Muscle
ed_1_169325375	1_169391013_G_A	0.668938	Ovary
ed_1_169325430	1_169279587_C_G	-0.632653	Hypothalamus
ed_1_169374140	1_168609260_G_T	-0.335366	Brain
ed_1_169374140	1_169390044_C_T	0.429451	Frontal_cortex
ed_1_169374140	1_169308462_G_A	0.608125	Lung
ed_1_169374140	1_169389349_A_T	0.730711	Testis
ed_1_169596321	1_169614746_C_T	0.882384	Spleen
ed_1_169596355	1_169745707_G_A	-0.813627	Lung
ed_1_169596355	1_169311422_G_A	0.839775	Lung
ed_1_169664339	1_169322961_T_A	0.492267	Lung
ed_1_169664488	1_169687293_A_G	0.462937	Heart
ed_1_169664501	1_169329938_G_C	0.381747	Liver
ed_1_169664728	1_169692293_T_C	0.899693	Adipose
ed_1_169664728	1_169787786_G_C	-0.473883	Adipose
ed_1_169664728	1_169663859_C_A	0.561075	Lung
ed_1_169664728	1_169187290_A_T	0.250859	Lung
ed_1_169677778	1_168684013_C_G	0.481405	Brain
ed_1_169677778	1_169706367_T_C	-0.454835	Brain
ed_1_169700702	1_169325806_A_G	0.310479	Brain
ed_1_169700702	1_169742629_T_A	0.198632	Muscle
ed_1_169701616	1_169680995_A_G	0.650151	Brain
ed_1_169703918	1_169705135_C_T	0.519441	Brain
ed_1_169802295	1_169784214_G_C	0.704711	Adipose
ed_1_169802295	1_169748644_T_C	-0.747346	Adipose
ed_1_169802295	1_169729102_A_G	0.448094	Adipose
ed_1_169802295	1_169614952_G_A	0.563814	Brain
ed_1_169802295	1_169247322_G_T	0.449285	Brain
ed_1_169802295	1_169322449_G_A	-1.00153	Brain
ed_1_169802295	1_169327124_T_G	0.722012	Brain
ed_1_169802295	1_169770397_A_G	-0.65687	Heart
ed_1_169802295	1_169802425_T_G	0.648907	Heart
ed_1_169802295	1_169246770_A_G	0.644721	Ileum
ed_1_169802295	1_169802173_C_T	0.497025	Liver
ed_1_169802295	1_169313396_C_T	0.295045	Liver
ed_1_169802295	1_169846697_G_T	0.312346	Liver
ed_1_169802295	1_169780355_T_A	-0.409513	Liver
ed_1_169802295	1_169649876_A_G	0.583529	Lung
ed_1_169802295	1_169246770_A_G	1.00597	Lung
ed_1_169802295	1_169322449_G_A	-0.523477	Lung
ed_1_169802295	1_169696145_C_T	-0.421034	Lung
ed_1_169802295	1_169802173_C_T	0.543224	Muscle
ed_1_169802295	1_169780355_T_A	-0.445537	Muscle
ed_1_169802295	1_169614952_G_A	0.253529	Muscle
ed_1_169802295	1_169779869_G_A	0.189056	Muscle
ed_1_169802295	1_169771062_A_G	0.523546	Ovary
ed_1_169802295	1_169246770_A_G	0.402253	Small_intestine
ed_1_169802295	1_169802373_C_T	0.465286	Small_intestine
ed_1_169802295	1_169187304_A_G	0.576804	Spleen
ed_1_169802295	1_169838140_G_A	0.778938	Testis
ed_1_169802295	1_169744421_C_T	-0.789187	Testis
ed_1_169802295	1_169802173_C_T	1.21913	Uterus
ed_1_169846264	1_169143800_T_G	0.152369	Ileum
ed_1_169848003	1_169713171_C_A	0.917539	Adipose
ed_1_169848003	1_169802173_C_T	0.211397	Embryo
ed_1_169848003	1_169634665_T_C	1.33325	Ileum
ed_1_169848003	1_169802173_C_T	0.437068	Liver
ed_1_169848003	1_169675028_G_A	0.932015	Lung
ed_1_169848003	1_169650420_C_T	0.693781	Muscle
ed_1_169848003	1_169802373_C_T	0.44565	Muscle
ed_1_169848003	1_169802425_T_G	-0.424013	Muscle
ed_1_169848003	1_169772636_T_C	0.335694	Muscle
ed_1_169848003	1_169752141_T_C	-0.15879	Muscle
ed_1_169848003	1_169651900_A_G	-0.419224	Muscle
ed_1_169848003	1_169313446_G_A	0.277718	Muscle
ed_1_169848003	1_169327124_T_G	-0.232441	Muscle
ed_1_169848003	1_169704807_C_T	0.328594	Muscle
ed_1_169848003	1_169656631_G_A	-0.224158	Muscle
ed_1_169848003	1_169734262_A_G	0.485889	Muscle
ed_1_169848003	1_169652892_C_T	-0.540433	Muscle
ed_1_169848003	1_169611874_A_G	0.250468	Muscle
ed_1_169848003	1_169747401_C_T	0.230892	Muscle
ed_1_169848003	1_169736884_A_T	-0.221253	Muscle
ed_1_169848003	1_169687293_A_G	1.22817	Small_intestine
ed_1_169848003	1_169424586_C_T	0.717793	Spleen
ed_1_169848003	1_169712793_A_G	0.429927	Spleen
ed_1_169860127	1_169186706_A_T	0.640777	Adipose
ed_1_169860127	1_169709062_G_C	-0.817948	Adipose
ed_1_169860127	1_169649876_A_G	0.480242	Adipose
ed_1_169860127	1_169326823_G_A	0.319187	Liver
ed_1_169860127	1_169745699_G_A	-0.694717	Liver
ed_1_169860127	1_169187304_A_G	0.589042	Liver
ed_1_169860127	1_169669232_G_A	-1.06032	Lung
ed_1_169860127	1_169703438_G_A	0.744843	Lung
ed_1_169860127	1_169745699_G_A	-0.344929	Muscle
ed_1_169860127	1_169656992_C_T	0.46378	Muscle
ed_1_169860127	1_169704807_C_T	-0.328736	Muscle
ed_1_169860127	1_169187304_A_G	0.408529	Muscle
ed_1_169860127	1_169780355_T_A	-0.416585	Muscle
ed_1_169860127	1_169752141_T_C	0.235217	Muscle
ed_1_169860127	1_169390452_T_C	-0.213547	Muscle
ed_1_169860127	1_169111290_A_G	0.161813	Muscle
ed_1_169860127	1_169326995_G_A	0.371486	Muscle
ed_1_169860127	1_169323234_G_T	-0.290733	Muscle
ed_1_169860127	1_169197282_T_C	-0.271237	Muscle
ed_1_169860127	1_169237788_G_A	0.169901	Muscle
ed_1_1698884	1_1709676_G_A	0.188973	Brain
ed_1_1698884	1_1757885_A_G	0.180586	Liver
ed_1_170067776	1_169252313_A_G	1.40106	Uterus
[truncated: 139,847 more rows]

## Sheet: Supplementary Table 6
Table S6. List of ASED sites across the 34 tissues (P<0.05).
SNP	editing	tissue
chr1:2549242	chr1:2544451	Adipose
chr1:8655181	chr1:8654581	Adipose
chr1:16360963	chr1:16361740	Adipose
chr1:21441247	chr1:21440234	Adipose
chr1:25659276	chr1:26003570	Adipose
chr1:25663327	chr1:26003670	Adipose
chr1:39848331	chr1:39849072	Adipose
chr1:45178937	chr1:50189184	Adipose
chr1:45183419	chr1:50189267	Adipose
chr1:51362202	chr1:51362860	Adipose
chr1:51363640	chr1:51362913	Adipose
chr1:51362202	chr1:51362979	Adipose
chr1:51365853	chr1:51364094	Adipose
chr1:51407017	chr1:51412456	Adipose
chr1:66322568	chr1:66323691	Adipose
chr1:66465366	chr1:66467006	Adipose
chr1:66465366	chr1:66467078	Adipose
chr1:66466668	chr1:66467089	Adipose
chr1:66466668	chr1:66467091	Adipose
chr1:66417575	chr1:66467173	Adipose
chr1:77328014	chr1:77499647	Adipose
chr1:77499431	chr1:77501132	Adipose
chr1:77465270	chr1:77502399	Adipose
chr1:82998278	chr1:82994007	Adipose
chr1:114425370	chr1:114425006	Adipose
chr1:121116926	chr1:121133506	Adipose
chr1:121116926	chr1:121133508	Adipose
chr1:121116926	chr1:121133545	Adipose
chr1:121116926	chr1:121133557	Adipose
chr1:121116926	chr1:121133559	Adipose
chr1:121116926	chr1:121133571	Adipose
chr1:121116287	chr1:121133867	Adipose
chr1:120163606	chr1:121134086	Adipose
chr1:120163606	chr1:121134087	Adipose
chr1:126906932	chr1:126865441	Adipose
chr1:128116763	chr1:128253387	Adipose
chr1:129869486	chr1:129854123	Adipose
chr1:130080638	chr1:130102707	Adipose
chr1:130878324	chr1:130894227	Adipose
chr1:130871209	chr1:130894287	Adipose
chr1:130657032	chr1:130894335	Adipose
chr1:130657032	chr1:130894336	Adipose
chr1:130657032	chr1:130894360	Adipose
chr1:130657032	chr1:130894361	Adipose
chr1:130894520	chr1:130895963	Adipose
chr1:144022229	chr1:144023667	Adipose
chr1:158326975	chr1:158327913	Adipose
chr1:158320262	chr1:158327976	Adipose
chr1:166598213	chr1:166603964	Adipose
chr1:166906924	chr1:167120072	Adipose
chr1:168610716	chr1:168355304	Adipose
chr1:169663688	chr1:169664493	Adipose
chr1:169798046	chr1:169802295	Adipose
chr1:189138661	chr1:189152011	Adipose
chr1:189138661	chr1:189152025	Adipose
chr1:189138661	chr1:189152035	Adipose
chr1:189151447	chr1:189152068	Adipose
chr1:236943234	chr1:236942792	Adipose
chr1:236998317	chr1:237000946	Adipose
chr1:250080578	chr1:250083867	Adipose
chr1:250080587	chr1:250083918	Adipose
chr1:250080587	chr1:250083919	Adipose
chr1:250080587	chr1:250083939	Adipose
chr1:250080431	chr1:250084013	Adipose
chr1:250080431	chr1:250084014	Adipose
chr1:250080431	chr1:250084022	Adipose
chr1:250097464	chr1:250099170	Adipose
chr1:252370885	chr1:252373240	Adipose
chr1:254003791	chr1:254003325	Adipose
chr1:254006984	chr1:254011967	Adipose
chr1:254015700	chr1:254015163	Adipose
chr1:260905229	chr1:260906456	Adipose
chr1:265638400	chr1:265639001	Adipose
chr1:265638400	chr1:265639017	Adipose
chr1:265638400	chr1:265639018	Adipose
chr1:267104582	chr1:267105230	Adipose
chr1:268677142	chr1:268677934	Adipose
chr1:268763499	chr1:268764807	Adipose
chr1:268757004	chr1:268846577	Adipose
chr1:270211326	chr1:270210581	Adipose
chr1:270241262	chr1:270252137	Adipose
chr1:270241262	chr1:270252195	Adipose
chr1:270241262	chr1:270252209	Adipose
chr1:269800937	chr1:270254547	Adipose
chr1:270254129	chr1:270255047	Adipose
chr1:271495069	chr1:271495532	Adipose
chr1:272976327	chr1:272975514	Adipose
chr1:272644167	chr1:272975941	Adipose
chr1:273060970	chr1:273062613	Adipose
chr2:129680	chr2:133968	Adipose
chr2:125206	chr2:133973	Adipose
chr2:129475	chr2:153536	Adipose
chr2:153677	chr2:156655	Adipose
chr2:613997	chr2:615518	Adipose
chr2:3038762	chr2:3038227	Adipose
chr2:5727963	chr2:5725656	Adipose
chr2:5798203	chr2:5799714	Adipose
chr2:5857158	chr2:5859077	Adipose
chr2:5882966	chr2:5882288	Adipose
chr2:6338796	chr2:6339568	Adipose
chr2:6998139	chr2:7000790	Adipose
chr2:6999978	chr2:7001051	Adipose
chr2:6999978	chr2:7001052	Adipose
chr2:6999978	chr2:7001070	Adipose
chr2:8406334	chr2:8405481	Adipose
chr2:8449844	chr2:8452313	Adipose
chr2:8459178	chr2:8460534	Adipose
chr2:9031810	chr2:9049864	Adipose
chr2:9063432	chr2:9066233	Adipose
chr2:9072072	chr2:9070481	Adipose
chr2:8944601	chr2:9070494	Adipose
chr2:9067571	chr2:9070511	Adipose
chr2:9070020	chr2:9070572	Adipose
chr2:9070482	chr2:9072095	Adipose
chr2:10829063	chr2:10829566	Adipose
chr2:11402880	chr2:11400812	Adipose
chr2:11382213	chr2:11401216	Adipose
chr2:11382213	chr2:11401251	Adipose
chr2:11380855	chr2:11910960	Adipose
chr2:13133091	chr2:13144000	Adipose
chr2:13133091	chr2:13144004	Adipose
chr2:13142175	chr2:13144047	Adipose
chr2:13143705	chr2:13144429	Adipose
chr2:13143705	chr2:13144430	Adipose
chr2:13143705	chr2:13144484	Adipose
chr2:13246332	chr2:13393801	Adipose
chr2:40612611	chr2:40614492	Adipose
chr2:44415615	chr2:44416731	Adipose
chr2:47132537	chr2:47132309	Adipose
chr2:52300090	chr2:52304538	Adipose
chr2:52302142	chr2:52307574	Adipose
chr2:60149082	chr2:60139426	Adipose
chr2:61908198	chr2:61911528	Adipose
chr2:66093788	chr2:66091889	Adipose
chr2:66564788	chr2:66482999	Adipose
chr2:68659020	chr2:68657322	Adipose
chr2:69650157	chr2:69651074	Adipose
chr2:70791754	chr2:70904855	Adipose
chr2:70900732	chr2:70904976	Adipose
chr2:70908544	chr2:70910472	Adipose
chr2:76617062	chr2:76616313	Adipose
chr2:82134272	chr2:82140459	Adipose
chr2:84617699	chr2:84616151	Adipose
chr2:85507698	chr2:85508501	Adipose
chr2:87615329	chr2:87778131	Adipose
chr2:88665398	chr2:88666255	Adipose
chr2:88665504	chr2:88666287	Adipose
chr2:88665504	chr2:88666311	Adipose
chr2:108594168	chr2:108672226	Adipose
chr2:114187579	chr2:114203536	Adipose
chr2:116701862	chr2:116885379	Adipose
chr2:116884816	chr2:116891829	Adipose
chr2:116892537	chr2:116891838	Adipose
chr2:116891181	chr2:116891880	Adipose
chr2:116891181	chr2:116891897	Adipose
chr2:135379685	chr2:135381796	Adipose
chr2:136655989	chr2:136663519	Adipose
chr2:136661506	chr2:136663527	Adipose
chr2:137028633	chr2:137029331	Adipose
chr2:137028250	chr2:137029576	Adipose
chr2:137028353	chr2:137029606	Adipose
chr2:137506642	chr2:137623711	Adipose
chr2:140191509	chr2:140190730	Adipose
chr2:140191509	chr2:140190744	Adipose
chr2:140510950	chr2:140511647	Adipose
chr2:141193125	chr2:141216405	Adipose
chr2:142293429	chr2:142295144	Adipose
chr2:150418872	chr2:150420267	Adipose
chr2:151099148	chr2:151097894	Adipose
chr2:151286872	chr2:151400835	Adipose
chr2:151745467	chr2:151746067	Adipose
chr3:628320	chr3:629727	Adipose
chr3:628073	chr3:629736	Adipose
chr3:2010531	chr3:2005055	Adipose
chr3:4757039	chr3:4776801	Adipose
chr3:4791746	chr3:4848107	Adipose
chr3:4999635	chr3:5001101	Adipose
chr3:6292199	chr3:6292903	Adipose
chr3:6339975	chr3:6340648	Adipose
chr3:7837702	chr3:7867119	Adipose
chr3:7938258	chr3:7940215	Adipose
chr3:8031775	chr3:8031304	Adipose
chr3:8856789	chr3:8865411	Adipose
chr3:9795338	chr3:9796221	Adipose
chr3:10360179	chr3:10360521	Adipose
chr3:10882868	chr3:10884001	Adipose
chr3:10894135	chr3:10895504	Adipose
chr3:10830235	chr3:10896382	Adipose
chr3:11343100	chr3:11344822	Adipose
chr3:17087894	chr3:17180003	Adipose
chr3:17461016	chr3:17460085	Adipose
chr3:18052132	chr3:18051526	Adipose
chr3:18244026	chr3:18244741	Adipose
chr3:18268289	chr3:18269223	Adipose
chr3:18347270	chr3:18347987	Adipose
chr3:18531060	chr3:18534063	Adipose
chr3:18877800	chr3:18878540	Adipose
chr3:22795085	chr3:22795760	Adipose
chr3:22796481	chr3:22795831	Adipose
chr3:29035257	chr3:29036358	Adipose
chr3:31140043	chr3:31139047	Adipose
chr3:32175924	chr3:32176352	Adipose
chr3:32489460	chr3:32489868	Adipose
chr3:40099652	chr3:40098885	Adipose
chr3:40105682	chr3:40106748	Adipose
chr3:40120531	chr3:40115898	Adipose
chr3:40119637	chr3:40117392	Adipose
chr3:40117943	chr3:40117402	Adipose
chr3:40117943	chr3:40117412	Adipose
chr3:40117943	chr3:40117419	Adipose
chr3:40117943	chr3:40117443	Adipose
chr3:40117943	chr3:40117448	Adipose
chr3:39974507	chr3:40117484	Adipose
chr3:40001946	chr3:40117488	Adipose
chr3:40001946	chr3:40117516	Adipose
chr3:40394118	chr3:40392872	Adipose
chr3:40929965	chr3:40951453	Adipose
chr3:40929965	chr3:40951464	Adipose
chr3:44285259	chr3:44327593	Adipose
chr3:46282788	chr3:46281238	Adipose
chr3:46282788	chr3:46282238	Adipose
chr3:46793928	chr3:46962500	Adipose
chr3:46793928	chr3:46962508	Adipose
chr3:47540007	chr3:47765376	Adipose
chr3:47765005	chr3:47765408	Adipose
chr3:47765005	chr3:47765459	Adipose
chr3:47765005	chr3:47765484	Adipose
chr3:49135706	chr3:49455414	Adipose
chr3:59160795	chr3:59161781	Adipose
chr3:59170160	chr3:59171815	Adipose
chr3:59176048	chr3:59177078	Adipose
chr3:59218146	chr3:59214938	Adipose
chr3:58969430	chr3:59215857	Adipose
chr3:59162307	chr3:59216018	Adipose
chr3:59162307	chr3:59216024	Adipose
chr3:59289532	chr3:59373255	Adipose
chr3:59169649	chr3:59415187	Adipose
chr3:59133690	chr3:59415250	Adipose
chr3:59161302	chr3:59415311	Adipose
chr3:58908117	chr3:59416281	Adipose
chr3:58908117	chr3:59416282	Adipose
chr3:59202988	chr3:59416299	Adipose
chr3:58901051	chr3:59416348	Adipose
chr3:58990955	chr3:59416376	Adipose
chr3:58969430	chr3:59416439	Adipose
chr3:69219653	chr3:69220323	Adipose
chr3:72273097	chr3:72275463	Adipose
chr3:87240910	chr3:87276111	Adipose
chr3:93458541	chr3:93459233	Adipose
chr3:93629374	chr3:93632414	Adipose
chr3:93629374	chr3:93632455	Adipose
chr3:93630198	chr3:93632508	Adipose
chr3:93414951	chr3:93632554	Adipose
chr3:93414951	chr3:93632589	Adipose
chr3:93408055	chr3:93657564	Adipose
chr3:96870920	chr3:96871996	Adipose
chr3:103184380	chr3:102982733	Adipose
chr3:102873504	chr3:102983259	Adipose
chr3:102966519	chr3:102983738	Adipose
chr3:102982702	chr3:102983849	Adipose
chr3:102985671	chr3:102984649	Adipose
chr3:102985671	chr3:102984658	Adipose
chr3:102767189	chr3:102984863	Adipose
chr3:102982575	chr3:102985356	Adipose
chr3:102982575	chr3:102985364	Adipose
chr3:102984485	chr3:102985562	Adipose
chr3:103094271	chr3:103093556	Adipose
chr3:103089806	chr3:103093561	Adipose
chr3:106099582	chr3:106100216	Adipose
chr3:106099563	chr3:106100221	Adipose
chr3:111785995	chr3:111784919	Adipose
chr3:111785995	chr3:111784921	Adipose
chr3:111889782	chr3:111890370	Adipose
chr3:131274598	chr3:131276787	Adipose
chr3:131274598	chr3:131276798	Adipose
chr3:132813528	chr4:46198	Adipose
chr3:132730434	chr4:46218	Adipose
chr4:67054	chr4:67555	Adipose
chr4:133920	chr4:67632	Adipose
chr4:67454	chr4:68026	Adipose
chr4:67454	chr4:68132	Adipose
chr4:68851	chr4:68182	Adipose
chr4:72534	chr4:88261	Adipose
chr4:245858	chr4:751489	Adipose
chr4:33671878	chr4:33673336	Adipose
chr4:33671878	chr4:33673360	Adipose
chr4:33674579	chr4:33673403	Adipose
chr4:35988620	chr4:35987627	Adipose
chr4:40378075	chr4:40377308	Adipose
chr4:40376484	chr4:40377348	Adipose
chr4:40378671	chr4:40379443	Adipose
chr4:40378671	chr4:40379514	Adipose
chr4:40378440	chr4:40379526	Adipose
chr4:40378440	chr4:40379539	Adipose
chr4:41619220	chr4:41622566	Adipose
chr4:41619220	chr4:41622567	Adipose
chr4:41623758	chr4:41622609	Adipose
chr4:41394191	chr4:41623054	Adipose
chr4:41875759	chr4:41921296	Adipose
chr4:41875200	chr4:41921500	Adipose
chr4:41867318	chr4:41921618	Adipose
chr4:41921407	chr4:41922345	Adipose
chr4:49977164	chr4:50278024	Adipose
chr4:49977164	chr4:50278054	Adipose
chr4:55100324	chr4:55098880	Adipose
chr4:62789574	chr4:62790457	Adipose
chr4:70978042	chr4:70979026	Adipose
chr4:70974453	chr4:70979163	Adipose
chr4:70980655	chr4:70979842	Adipose
chr4:70979044	chr4:70979922	Adipose
chr4:70979852	chr4:70980240	Adipose
chr4:70979852	chr4:70980241	Adipose
chr4:70979852	chr4:70980255	Adipose
chr4:70979852	chr4:70980259	Adipose
chr4:70979852	chr4:70980261	Adipose
chr4:70979852	chr4:70980262	Adipose
chr4:71939540	chr4:71966462	Adipose
chr4:72104350	chr4:72105542	Adipose
chr4:72104088	chr4:72105596	Adipose
chr4:72124695	chr4:72105706	Adipose
chr4:75765088	chr4:75764205	Adipose
chr4:84962007	chr4:85012715	Adipose
chr4:85015366	chr4:85016182	Adipose
chr4:88811054	chr4:88811790	Adipose
chr4:89262938	chr4:89264751	Adipose
chr4:89264106	chr4:89264866	Adipose
chr4:90055221	chr4:90121552	Adipose
chr4:90055221	chr4:90121558	Adipose
chr4:90148332	chr4:90154369	Adipose
chr4:91377339	chr4:91376686	Adipose
chr4:91384953	chr4:91383838	Adipose
chr4:91384953	chr4:91383845	Adipose
chr4:91384953	chr4:91383874	Adipose
chr4:92768141	chr4:92767283	Adipose
chr4:92767637	chr4:92768241	Adipose
chr4:92768782	chr4:92769197	Adipose
chr4:92768782	chr4:92769203	Adipose
chr4:92772016	chr4:92771272	Adipose
chr4:92774581	chr4:92773634	Adipose
chr4:92774682	chr4:92773652	Adipose
chr4:92773326	chr4:92774375	Adipose
chr4:93812055	chr4:93811269	Adipose
chr4:93904470	chr4:93906510	Adipose
chr4:94157684	chr4:94127182	Adipose
chr4:94157684	chr4:94127217	Adipose
chr4:94157684	chr4:94127234	Adipose
chr4:94157684	chr4:94127242	Adipose
chr4:95711225	chr4:95710615	Adipose
chr4:98749831	chr4:98750774	Adipose
chr4:99570843	chr4:99572781	Adipose
chr4:100329259	chr4:100447361	Adipose
chr4:100901577	chr4:100902255	Adipose
chr4:101883337	chr4:101882860	Adipose
chr4:104229537	chr4:104232718	Adipose
chr4:104109713	chr4:104233245	Adipose
chr4:110378750	chr4:110501987	Adipose
chr4:110821243	chr4:110822222	Adipose
chr4:117917376	chr4:117922347	Adipose
chr4:117920468	chr4:117922952	Adipose
chr4:117914748	chr4:117923034	Adipose
chr4:117922216	chr4:117923332	Adipose
chr4:122234236	chr4:122235049	Adipose
chr4:122234173	chr4:122235321	Adipose
chr4:122827946	chr4:122828751	Adipose
chr4:124024232	chr4:124028999	Adipose
chr4:124597118	chr4:124597974	Adipose
chr4:127509373	chr4:127507445	Adipose
chr4:127491664	chr4:127507473	Adipose
chr4:130645421	chr4:130653534	Adipose
chr5:386478	chr5:388102	Adipose
chr5:462119	chr5:462836	Adipose
chr5:3299749	chr5:3300528	Adipose
chr5:3296521	chr5:3301495	Adipose
chr5:6574774	chr5:6574004	Adipose
chr5:7097444	chr5:7098266	Adipose
chr5:7161200	chr5:7211167	Adipose
chr5:7235425	chr5:7235086	Adipose
chr5:7382752	chr5:7531557	Adipose
chr5:8039780	chr5:8039001	Adipose
chr5:9926076	chr5:9926710	Adipose
chr5:10031282	chr5:10033352	Adipose
chr5:10137653	chr5:10138461	Adipose
chr5:13935468	chr5:13936202	Adipose
chr5:14175838	chr5:14176494	Adipose
chr5:16006962	chr5:16008412	Adipose
chr5:18316832	chr5:18317841	Adipose
chr5:18378862	chr5:18380033	Adipose
chr5:18378862	chr5:18380034	Adipose
chr5:21132886	chr5:21127373	Adipose
chr5:21131266	chr5:21131733	Adipose
chr5:21132247	chr5:21132733	Adipose
chr5:21137061	chr5:21142932	Adipose
chr5:21716133	chr5:21715274	Adipose
chr5:22247063	chr5:22249436	Adipose
chr5:32943234	chr5:32942564	Adipose
chr5:59671691	chr5:59669570	Adipose
chr5:59958311	chr5:59958675	Adipose
chr5:59959615	chr5:59958808	Adipose
chr5:61761497	chr5:61760777	Adipose
chr5:61908370	chr5:61919020	Adipose
chr5:61908370	chr5:61919023	Adipose
chr5:61908370	chr5:61919024	Adipose
chr5:62188372	chr5:62189619	Adipose
chr5:62483577	chr5:62507540	Adipose
chr5:63092635	chr5:63089562	Adipose
chr5:63092635	chr5:63089569	Adipose
chr5:63088978	chr5:63089594	Adipose
chr5:63088815	chr5:63089665	Adipose
chr5:63089446	chr5:63091037	Adipose
chr5:63089446	chr5:63091061	Adipose
chr5:63089446	chr5:63091062	Adipose
chr5:63089446	chr5:63091069	Adipose
chr5:63326392	chr5:63325915	Adipose
chr5:63573161	chr5:63572442	Adipose
chr5:63646952	chr5:63651020	Adipose
chr5:63651669	chr5:63651104	Adipose
chr5:63677965	chr5:63679683	Adipose
chr5:82502740	chr5:82501815	Adipose
chr5:82502929	chr5:82501849	Adipose
chr5:82502929	chr5:82501863	Adipose
chr5:82502620	chr5:82501891	Adipose
chr5:82501128	chr5:82501965	Adipose
chr5:82502138	chr5:82503078	Adipose
chr5:82503695	chr5:82503174	Adipose
chr5:82505479	chr5:82503568	Adipose
chr5:82505479	chr5:82503569	Adipose
chr5:89713862	chr5:89714243	Adipose
chr5:90249779	chr5:90248941	Adipose
chr6:258910	chr6:144273	Adipose
chr6:601887	chr6:602482	Adipose
chr6:602514	chr6:603328	Adipose
chr6:3778780	chr6:3779438	Adipose
chr6:4027178	chr6:4028055	Adipose
chr6:4028141	chr6:4028893	Adipose
chr6:4145104	chr6:4145633	Adipose
chr6:10713833	chr6:10714739	Adipose
chr6:10715102	chr6:10715769	Adipose
chr6:10715102	chr6:10715770	Adipose
chr6:17365801	chr6:17373276	Adipose
chr6:17401987	chr6:17676106	Adipose
chr6:18904835	chr6:18905385	Adipose
chr6:19207140	chr6:19210346	Adipose
chr6:19562439	chr6:19563035	Adipose
chr6:19562368	chr6:19565095	Adipose
chr6:27800697	chr6:27800314	Adipose
chr6:30050359	chr6:30058857	Adipose
chr6:39365229	chr6:39367588	Adipose
chr6:39368499	chr6:39367780	Adipose
chr6:39365261	chr6:39368055	Adipose
chr6:39367493	chr6:39368124	Adipose
chr6:39360661	chr6:39368163	Adipose
chr6:39367744	chr6:39368261	Adipose
chr6:42518029	chr6:42510377	Adipose
chr6:42518029	chr6:42510379	Adipose
chr6:43964523	chr6:44060623	Adipose
chr6:43964523	chr6:44060624	Adipose
chr6:44059547	chr6:44062013	Adipose
chr6:45571676	chr6:45578704	Adipose
chr6:46173595	chr6:46172741	Adipose
chr6:46780392	chr6:46784665	Adipose
chr6:47274643	chr6:47277142	Adipose
chr6:47735140	chr6:47734388	Adipose
chr6:47910401	chr6:47913743	Adipose
chr6:48185199	chr6:48211912	Adipose
chr6:48234072	chr6:48237079	Adipose
chr6:48236994	chr6:48237651	Adipose
chr6:48464688	chr6:48557105	Adipose
chr6:49212174	chr6:49404854	Adipose
chr6:49212174	chr6:49404865	Adipose
chr6:51536030	chr6:51591706	Adipose
chr6:51844244	chr6:51861833	Adipose
chr6:54011493	chr6:54010107	Adipose
chr6:54200824	chr6:54224838	Adipose
chr6:54202113	chr6:54224889	Adipose
chr6:54200824	chr6:54233403	Adipose
chr6:54200824	chr6:54233416	Adipose
chr6:54526971	chr6:54526441	Adipose
chr6:54550765	chr6:54550059	Adipose
chr6:54550765	chr6:54550060	Adipose
chr6:54546403	chr6:54550560	Adipose
chr6:54695074	chr6:54695971	Adipose
chr6:55030227	chr6:55034366	Adipose
chr6:57313551	chr6:57316901	Adipose
chr6:57712051	chr6:57708419	Adipose
chr6:59247090	chr6:59253540	Adipose
chr6:59247090	chr6:59253553	Adipose
chr6:59247090	chr6:59253554	Adipose
chr6:59791697	chr6:59790640	Adipose
chr6:62121278	chr6:62205956	Adipose
chr6:62121278	chr6:62205973	Adipose
chr6:62121278	chr6:62205985	Adipose
chr6:62190493	chr6:62206205	Adipose
chr6:62376869	chr6:62207065	Adipose
chr6:62208617	chr6:62209376	Adipose
chr6:62208030	chr6:62209400	Adipose
chr6:62208030	chr6:62209447	Adipose
chr6:62208030	chr6:62209463	Adipose
chr6:62212598	chr6:62209487	Adipose
chr6:62309663	chr6:62310281	Adipose
chr6:62518971	chr6:62515113	Adipose
chr6:62646044	chr6:62653346	Adipose
chr6:63353583	chr6:63352915	Adipose
chr6:63278889	chr6:63353691	Adipose
chr6:63318892	chr6:63847592	Adipose
chr6:65161075	chr6:65161775	Adipose
chr6:65161075	chr6:65161787	Adipose
chr6:65161075	chr6:65161788	Adipose
chr6:65161075	chr6:65161920	Adipose
chr6:65276423	chr6:65275425	Adipose
chr6:65275379	chr6:65276164	Adipose
chr6:67241885	chr6:67277404	Adipose
chr6:67323442	chr6:67477562	Adipose
chr6:68643998	chr6:68644260	Adipose
chr6:69601488	chr6:69601104	Adipose
chr6:69698965	chr6:69699250	Adipose
chr6:69775290	chr6:69785782	Adipose
chr6:70319529	chr6:70318488	Adipose
chr6:70317902	chr6:70318780	Adipose
chr6:70678044	chr6:70679866	Adipose
chr6:70689290	chr6:70690188	Adipose
chr6:72017239	chr6:72019108	Adipose
chr6:72017239	chr6:72019137	Adipose
chr6:74768136	chr6:74768866	Adipose
chr6:74714904	chr6:74915054	Adipose
chr6:74740424	chr6:74915304	Adipose
chr6:75110254	chr6:75111849	Adipose
chr6:75653177	chr6:75654588	Adipose
chr6:78890696	chr6:78889796	Adipose
chr6:79410560	chr6:79409624	Adipose
chr6:79853173	chr6:79853798	Adipose
chr6:81334020	chr6:81335066	Adipose
chr6:83591965	chr6:83592368	Adipose
chr6:85570513	chr6:85565359	Adipose
chr6:88779502	chr6:88781160	Adipose
chr6:88760412	chr6:88971304	Adipose
chr6:88972007	chr6:88971305	Adipose
chr6:88970740	chr6:88971312	Adipose
chr6:88970740	chr6:88971324	Adipose
chr6:88970740	chr6:88971341	Adipose
chr6:88971160	chr6:88971870	Adipose
chr6:88971160	chr6:88971883	Adipose
chr6:88972868	chr6:88972084	Adipose
chr6:88972868	chr6:88972088	Adipose
chr6:88973040	chr6:88972115	Adipose
chr6:88806526	chr6:88972192	Adipose
chr6:88806526	chr6:88972214	Adipose
chr6:88806526	chr6:88972225	Adipose
chr6:88806526	chr6:88972237	Adipose
chr6:91815618	chr6:91815499	Adipose
chr6:93624801	chr6:93623976	Adipose
chr6:93827296	chr6:93828012	Adipose
chr6:95445759	chr6:95445015	Adipose
chr6:95838734	chr6:95637982	Adipose
chr6:96116208	chr6:96118001	Adipose
chr6:97253391	chr6:97256403	Adipose
chr6:97256916	chr6:97257872	Adipose
chr6:97256188	chr6:97257905	Adipose
chr6:97961663	chr6:97962482	Adipose
chr6:98214170	chr6:98217259	Adipose
chr6:98214170	chr6:98217282	Adipose
chr6:103388529	chr6:103389326	Adipose
chr6:103388529	chr6:103389339	Adipose
chr6:103390331	chr6:103389346	Adipose
chr6:103390227	chr6:103389414	Adipose
chr6:103388697	chr6:103389458	Adipose
chr6:103388571	chr6:103390942	Adipose
chr6:103339411	chr6:103390991	Adipose
chr6:103726633	chr6:103727505	Adipose
chr6:103727991	chr6:103730998	Adipose
chr6:115899860	chr6:115902068	Adipose
chr6:115899860	chr6:115902099	Adipose
chr6:146973224	chr6:147182732	Adipose
chr6:159034824	chr6:159038311	Adipose
chr6:159188420	chr6:159326650	Adipose
chr6:159177634	chr6:159410205	Adipose
chr6:159412440	chr6:159411681	Adipose
chr6:165692422	chr6:165700777	Adipose
chr6:165822588	chr6:165861149	Adipose
chr6:165822588	chr6:165861164	Adipose
chr6:165859852	chr6:165861185	Adipose
chr6:166517325	chr6:166520418	Adipose
chr6:167090276	chr6:167319077	Adipose
chr6:167599378	chr6:167599091	Adipose
chr7:196824	chr7:197567	Adipose
chr7:4659626	chr7:4660445	Adipose
chr7:20782088	chr7:20789124	Adipose
chr7:20889874	chr7:20891733	Adipose
chr7:20882197	chr7:20892058	Adipose
chr7:22554303	chr7:22554914	Adipose
chr7:23020751	chr7:23021684	Adipose
chr7:22959131	chr7:23636548	Adipose
chr7:23764820	chr7:23934007	Adipose
chr7:29661743	chr7:29664530	Adipose
chr7:38432748	chr7:38435755	Adipose
chr7:38451726	chr7:38450983	Adipose
chr7:41454639	chr7:41487128	Adipose
chr7:41345003	chr7:41487175	Adipose
chr7:48085051	chr7:48084303	Adipose
chr7:49831919	chr7:49833619	Adipose
chr7:52903112	chr7:52903832	Adipose
chr7:52902781	chr7:52903846	Adipose
chr7:53254878	chr7:53255886	Adipose
chr7:55271037	chr7:55292045	Adipose
chr7:55806769	chr7:56080216	Adipose
chr7:58552770	chr7:58640939	Adipose
chr7:59405984	chr7:59406725	Adipose
chr7:59407608	chr7:59406824	Adipose
chr7:75170596	chr7:75169742	Adipose
chr7:75170596	chr7:75169831	Adipose
chr7:75170596	chr7:75169842	Adipose
chr7:75170827	chr7:75169873	Adipose
chr7:75170104	chr7:75170938	Adipose
chr7:75170104	chr7:75170943	Adipose
chr7:75170104	chr7:75170957	Adipose
chr7:76144887	chr7:76149937	Adipose
chr7:77814240	chr7:77971814	Adipose
chr7:78253186	chr7:78255261	Adipose
chr7:80349737	chr7:80408474	Adipose
chr7:80349737	chr7:80408480	Adipose
chr7:88554868	chr7:88556202	Adipose
chr7:88554868	chr7:88556208	Adipose
chr7:88800473	chr7:88802477	Adipose
chr7:92552009	chr7:92552487	Adipose
chr7:112034176	chr7:112170304	Adipose
chr7:112034176	chr7:112170309	Adipose
chr7:112034176	chr7:112170314	Adipose
chr7:112034176	chr7:112170381	Adipose
chr7:112051031	chr7:112170413	Adipose
chr7:121183084	chr7:121183670	Adipose
chr7:121116102	chr7:121183701	Adipose
chr7:121183866	chr7:121184586	Adipose
chr7:121183819	chr7:121184651	Adipose
chr7:121183912	chr7:121184661	Adipose
chr8:484974	chr8:486351	Adipose
chr8:560623	chr8:565784	Adipose
chr8:183259	chr8:596075	Adipose
chr8:597061	chr8:596498	Adipose
chr8:596152	chr8:597074	Adipose
chr8:2750176	chr8:2751892	Adipose
chr8:3804512	chr8:3812361	Adipose
chr8:3804512	chr8:3812388	Adipose
chr8:3804512	chr8:3812396	Adipose
chr8:3772008	chr8:3812397	Adipose
chr8:3833936	chr8:3834519	Adipose
chr8:11045382	chr8:11045001	Adipose
chr8:11216952	chr8:11045004	Adipose
chr8:19708091	chr8:19710504	Adipose
chr8:30556456	chr8:30555311	Adipose
chr8:30407222	chr8:30688859	Adipose
chr8:30853327	chr8:30690154	Adipose
chr8:30853327	chr8:30690168	Adipose
chr8:30853327	chr8:30690173	Adipose
chr8:30853327	chr8:30690178	Adipose
chr8:30493745	chr8:30690213	Adipose
chr8:30493745	chr8:30690221	Adipose
chr8:30271263	chr8:30690460	Adipose
chr8:30443128	chr8:30690493	Adipose
chr8:30443128	chr8:30690495	Adipose
chr8:30631195	chr8:30690501	Adipose
chr8:30631195	chr8:30690505	Adipose
chr8:30440930	chr8:30690514	Adipose
chr8:30427785	chr8:30690528	Adipose
chr8:30427785	chr8:30690530	Adipose
chr8:30427785	chr8:30690543	Adipose
chr8:38761986	chr8:38762799	Adipose
chr8:38764267	chr8:38763321	Adipose
chr8:38764151	chr8:38763343	Adipose
chr8:38764151	chr8:38763357	Adipose
chr8:38762677	chr8:38763412	Adipose
chr8:38762873	chr8:38763509	Adipose
chr8:38997559	chr8:39130046	Adipose
chr8:47837642	chr8:47836413	Adipose
chr8:67572418	chr8:67571004	Adipose
chr8:67505295	chr8:67732029	Adipose
chr8:70892993	chr8:70893661	Adipose
chr8:87767621	chr8:87702879	Adipose
chr8:96970176	chr8:96970864	Adipose
chr8:96971636	chr8:96970877	Adipose
chr8:96971630	chr8:96970887	Adipose
chr8:96971630	chr8:96970920	Adipose
chr8:96970271	chr8:96972021	Adipose
chr8:101311678	chr8:101325290	Adipose
chr8:102413680	chr8:102415561	Adipose
chr8:110081731	chr8:110470492	Adipose
chr8:110081731	chr8:110470502	Adipose
chr8:110081731	chr8:110470503	Adipose
chr8:110081731	chr8:110470516	Adipose
chr8:110081731	chr8:110470519	Adipose
chr8:110081731	chr8:110470539	Adipose
chr8:110081731	chr8:110470543	Adipose
chr8:121282777	chr8:121286030	Adipose
chr8:121292398	chr8:121287697	Adipose
chr8:129996259	chr8:129997101	Adipose
chr8:129996259	chr8:129997276	Adipose
chr8:131421175	chr8:131422172	Adipose
chr8:131733325	chr8:131733893	Adipose
chr8:135298107	chr8:135298869	Adipose
chr8:135764436	chr8:135765330	Adipose
chr8:135764436	chr8:135765339	Adipose
chr8:135805307	chr8:135804535	Adipose
chr8:135809552	chr8:135808824	Adipose
chr8:135809552	chr8:135808825	Adipose
chr9:199693	chr9:216101	Adipose
chr9:1278672	chr9:1294521	Adipose
chr9:3275876	chr9:3280829	Adipose
chr9:3382458	chr9:3381872	Adipose
chr9:3441063	chr9:3457120	Adipose
chr9:3463758	chr9:3462916	Adipose
chr9:4176105	chr9:4175132	Adipose
chr9:6765508	chr9:6785794	Adipose
chr9:7694482	chr9:7695011	Adipose
chr9:8371156	chr9:8374989	Adipose
chr9:8296034	chr9:8376605	Adipose
chr9:8377242	chr9:8377840	Adipose
chr9:8379873	chr9:8399574	Adipose
chr9:9172091	chr9:9172791	Adipose
chr9:11135927	chr9:11136472	Adipose
chr9:11159220	chr9:11160845	Adipose
chr9:11159220	chr9:11160852	Adipose
chr9:11121831	chr9:11160943	Adipose
chr9:11149122	chr9:11160997	Adipose
chr9:11159988	chr9:11163080	Adipose
chr9:11161079	chr9:11163118	Adipose
chr9:11164741	chr9:11164015	Adipose
chr9:11164741	chr9:11164022	Adipose
chr9:11164741	chr9:11164024	Adipose
chr9:11164741	chr9:11164030	Adipose
chr9:11164741	chr9:11164031	Adipose
chr9:11164877	chr9:11164074	Adipose
chr9:11161779	chr9:11164484	Adipose
chr9:11164101	chr9:11164537	Adipose
chr9:11164101	chr9:11164545	Adipose
chr9:11164101	chr9:11164586	Adipose
chr9:11164101	chr9:11164592	Adipose
chr9:11164101	chr9:11164596	Adipose
chr9:11164101	chr9:11164598	Adipose
chr9:11164101	chr9:11164603	Adipose
chr9:11164101	chr9:11164605	Adipose
chr9:11165273	chr9:11164617	Adipose
chr9:11165515	chr9:11164643	Adipose
chr9:11061587	chr9:11164673	Adipose
chr9:11061587	chr9:11164682	Adipose
chr9:11164433	chr9:11165260	Adipose
chr9:12200470	chr9:12484546	Adipose
chr9:11999788	chr9:12484633	Adipose
chr9:11999788	chr9:12484639	Adipose
chr9:11954454	chr9:12484674	Adipose
chr9:11954454	chr9:12484687	Adipose
chr9:12658196	chr9:12665590	Adipose
chr9:17437129	chr9:17406777	Adipose
chr9:17394715	chr9:17406921	Adipose
chr9:26152214	chr9:26153682	Adipose
chr9:26157023	chr9:26156200	Adipose
chr9:26155758	chr9:26156423	Adipose
chr9:26155758	chr9:26156432	Adipose
chr9:26155647	chr9:26156560	Adipose
chr9:26176829	chr9:26186586	Adipose
chr9:27160983	chr9:27162130	Adipose
chr9:28233328	chr9:28254912	Adipose
chr9:36545761	chr9:36544281	Adipose
chr9:36857389	chr9:36856285	Adipose
chr9:36854614	chr9:36856952	Adipose
chr9:36854614	chr9:36856953	Adipose
chr9:36854614	chr9:36856986	Adipose
chr9:36857631	chr9:36857033	Adipose
chr9:36856344	chr9:36857106	Adipose
chr9:36857979	chr9:36857114	Adipose
chr9:36857979	chr9:36857127	Adipose
chr9:36626216	chr9:36857390	Adipose
chr9:39520502	chr9:39522374	Adipose
chr9:45704122	chr9:45715221	Adipose
chr9:49993128	chr9:49994201	Adipose
chr9:51876505	chr9:51877511	Adipose
chr9:51876505	chr9:51877516	Adipose
chr9:63849100	chr9:63849971	Adipose
chr9:64777450	chr9:64779357	Adipose
chr9:64772036	chr9:64779464	Adipose
chr9:65220857	chr9:65221695	Adipose
chr9:72610670	chr9:72368679	Adipose
chr9:72369632	chr9:72368835	Adipose
chr9:72368367	chr9:72369025	Adipose
chr9:72368367	chr9:72369032	Adipose
chr9:72368674	chr9:72369457	Adipose
chr9:72368674	chr9:72369475	Adipose
chr9:72368674	chr9:72369505	Adipose
chr9:72363083	chr9:72369552	Adipose
chr9:77914697	chr9:77912595	Adipose
chr9:77914697	chr9:77912599	Adipose
chr9:91600386	chr9:91599811	Adipose
chr9:91729332	chr9:91730294	Adipose
chr9:91731437	chr9:91732361	Adipose
chr9:99685351	chr9:99686736	Adipose
chr9:99684575	chr9:99686821	Adipose
chr9:99690999	chr9:99686851	Adipose
chr9:99684505	chr9:99687042	Adipose
chr9:99684505	chr9:99687068	Adipose
chr9:99684505	chr9:99687076	Adipose
chr9:99684505	chr9:99687081	Adipose
chr9:99685328	chr9:99687097	Adipose
chr9:99688178	chr9:99687099	Adipose
chr9:99688178	chr9:99687115	Adipose
chr9:99688958	chr9:99687127	Adipose
chr9:99685995	chr9:99687168	Adipose
chr9:99690999	chr9:99695438	Adipose
chr9:99693281	chr9:99695482	Adipose
chr9:103262335	chr9:103297738	Adipose
chr9:105617038	chr9:105943844	Adipose
chr9:105943895	chr9:105944675	Adipose
chr9:116150076	chr9:116146608	Adipose
chr9:123750856	chr9:123752416	Adipose
chr9:126466518	chr9:126467351	Adipose
chr10:763129	chr10:763840	Adipose
chr10:10185431	chr10:10186658	Adipose
chr10:11413320	chr10:11428790	Adipose
chr10:12659331	chr10:12660604	Adipose
chr10:17481243	chr10:17476669	Adipose
chr10:17481243	chr10:17476672	Adipose
chr10:19823269	chr10:19824539	Adipose
chr10:25609754	chr10:25443163	Adipose
chr10:25442545	chr10:25443270	Adipose
chr10:24838700	chr10:25444019	Adipose
chr10:24838700	chr10:25444050	Adipose
chr10:25442699	chr10:25444809	Adipose
chr10:25436894	chr10:25587402	Adipose
chr10:32185249	chr10:32184607	Adipose
chr10:33106314	chr10:33107129	Adipose
chr10:33106641	chr10:33107228	Adipose
chr10:33109228	chr10:33109992	Adipose
chr10:33105515	chr10:33110053	Adipose
chr10:33043784	chr10:33114606	Adipose
chr10:33043784	chr10:33114618	Adipose
chr10:33119493	chr10:33120359	Adipose
chr10:33239424	chr10:33239859	Adipose
chr10:39878724	chr10:39885918	Adipose
chr10:43450608	chr10:43521507	Adipose
chr10:48482577	chr10:48531583	Adipose
chr10:48809225	chr10:48808419	Adipose
chr10:56282915	chr10:56281858	Adipose
chr10:56282915	chr10:56281865	Adipose
chr10:59784545	chr10:59786612	Adipose
chr10:63751949	chr10:63751252	Adipose
chr10:63751949	chr10:63751254	Adipose
chr10:68534858	chr10:68536709	Adipose
chr10:68538767	chr10:68538161	Adipose
chr11:320181	chr11:317141	Adipose
chr11:481375	chr11:480796	Adipose
chr11:718458	chr11:727514	Adipose
chr11:1022793	chr11:1024547	Adipose
chr11:1231846	chr11:1236920	Adipose
chr11:4364713	chr11:4364149	Adipose
chr11:4866421	chr11:4867136	Adipose
chr11:14192710	chr11:14192104	Adipose
chr11:19143163	chr11:19181665	Adipose
chr11:21830663	chr11:21848398	Adipose
chr11:21850190	chr11:21848442	Adipose
chr11:21768371	chr11:21848682	Adipose
chr11:21768371	chr11:21848683	Adipose
chr11:21849312	chr11:21850127	Adipose
chr11:22257634	chr11:22233645	Adipose
chr11:22257634	chr11:22233646	Adipose
chr11:22234259	chr11:22233658	Adipose
chr11:22234259	chr11:22233669	Adipose
chr11:24702439	chr11:24715074	Adipose
chr11:25400053	chr11:25479477	Adipose
chr11:25479433	chr11:25480625	Adipose
chr11:25479433	chr11:25480635	Adipose
chr11:25483579	chr11:25486476	Adipose
chr11:25489452	chr11:25494717	Adipose
chr11:25639359	chr11:25638805	Adipose
chr11:71155350	chr11:71156076	Adipose
chr12:353166	chr12:357561	Adipose
chr12:975135	chr12:975721	Adipose
chr12:1215765	chr12:1215174	Adipose
chr12:1214970	chr12:1215723	Adipose
chr12:1222143	chr12:1223121	Adipose
chr12:1222143	chr12:1223126	Adipose
chr12:1223944	chr12:1223134	Adipose
chr12:1223944	chr12:1223135	Adipose
chr12:1222843	chr12:1223740	Adipose
chr12:1224479	chr12:1223759	Adipose
chr12:1223225	chr12:1223896	Adipose
chr12:1223225	chr12:1223916	Adipose
chr12:1223534	chr12:1224202	Adipose
chr12:1220409	chr12:1224274	Adipose
chr12:1220409	chr12:1224280	Adipose
chr12:1223381	chr12:1224502	Adipose
chr12:1222143	chr12:1224523	Adipose
chr12:1222143	chr12:1224553	Adipose
chr12:1222143	chr12:1224555	Adipose
chr12:1222703	chr12:1225129	Adipose
chr12:1228253	chr12:1228848	Adipose
chr12:3161631	chr12:3162911	Adipose
chr12:3219061	chr12:3218451	Adipose
chr12:3589465	chr12:3589786	Adipose
chr12:3844279	chr12:3843511	Adipose
chr12:4527180	chr12:4527823	Adipose
chr12:4855715	chr12:4859620	Adipose
chr12:4841953	chr12:4859772	Adipose
chr12:4837551	chr12:4862993	Adipose
chr12:4837551	chr12:4863004	Adipose
chr12:4859254	chr12:4863009	Adipose
chr12:4864243	chr12:4863041	Adipose
chr12:5162677	chr12:5164037	Adipose
chr12:5462449	chr12:5460219	Adipose
chr12:5481375	chr12:5480478	Adipose
chr12:5479689	chr12:5480482	Adipose
chr12:5405394	chr12:5518174	Adipose
chr12:5514781	chr12:5518670	Adipose
chr12:5537232	chr12:5536849	Adipose
chr12:14580529	chr12:14580044	Adipose
chr12:14683336	chr12:14682665	Adipose
chr12:14615542	chr12:14716763	Adipose
chr12:19273019	chr12:19272364	Adipose
chr12:19273019	chr12:19272365	Adipose
chr12:19271692	chr12:19272417	Adipose
chr12:19271692	chr12:19272429	Adipose
chr12:19909093	chr12:19914645	Adipose
chr12:19877889	chr12:20083217	Adipose
chr12:20389273	chr12:20823664	Adipose
chr12:20864972	chr12:20866265	Adipose
chr12:20677385	chr12:20933164	Adipose
chr12:20974629	chr12:20975367	Adipose
chr12:22229259	chr12:22267516	Adipose
chr12:22348135	chr12:22347593	Adipose
chr12:23280210	chr12:23281568	Adipose
chr12:23284303	chr12:23283256	Adipose
chr12:23376085	chr12:23379296	Adipose
chr12:24068330	chr12:24200304	Adipose
chr12:26364294	chr12:26365799	Adipose
chr12:31700084	chr12:31707471	Adipose
chr12:35464676	chr12:35465609	Adipose
chr12:39992715	chr12:39995184	Adipose
chr12:42574551	chr12:42575508	Adipose
chr12:44681836	chr12:44684074	Adipose
chr12:45364528	chr12:45369066	Adipose
chr12:45808302	chr12:45810036	Adipose
chr12:47124427	chr12:47129330	Adipose
chr12:47747767	chr12:47748298	Adipose
chr12:51544555	chr12:51545144	Adipose
chr12:51547300	chr12:51546339	Adipose
chr12:51545684	chr12:51546469	Adipose
chr12:51371208	chr12:51552852	Adipose
chr12:51560744	chr12:51558091	Adipose
chr12:51557546	chr12:51558215	Adipose
chr12:51585181	chr12:51595678	Adipose
chr12:51595600	chr12:51597324	Adipose
chr12:51601359	chr12:51602323	Adipose
chr12:51907919	chr12:51908508	Adipose
chr12:51667955	chr12:51914773	Adipose
chr12:51778739	chr12:51991283	Adipose
chr12:51991153	chr12:51992830	Adipose
chr12:53636542	chr12:53637860	Adipose
chr12:59938014	chr12:59940413	Adipose
chr12:60144904	chr12:60144349	Adipose
chr12:60171619	chr12:60171144	Adipose
chr12:60454246	chr12:60455006	Adipose
chr12:60454877	chr12:60455822	Adipose
chr12:60457302	chr12:60456858	Adipose
chr12:60462032	chr12:60461439	Adipose
chr12:60466046	chr12:60466560	Adipose
chr12:60415927	chr12:60466709	Adipose
chr12:60467856	chr12:60467329	Adipose
chr12:60467216	chr12:60468250	Adipose
chr12:60467216	chr12:60468252	Adipose
chr12:60473803	chr12:60476707	Adipose
chr12:60485984	chr12:60486677	Adipose
chr12:60485984	chr12:60486837	Adipose
chr12:60488834	chr12:60487475	Adipose
chr12:60493705	chr12:60493279	Adipose
chr12:60587358	chr12:60601878	Adipose
chr12:60462857	chr12:60722331	Adipose
chr12:60432699	chr12:60727643	Adipose
chr12:60439239	chr12:60727919	Adipose
chr12:61033513	chr12:61033073	Adipose
chr12:61036602	chr12:61035895	Adipose
chr12:61038713	chr12:61040031	Adipose
chr12:61076926	chr12:61075783	Adipose
chr12:61071461	chr12:61076129	Adipose
chr12:61103923	chr12:61108466	Adipose
chr13:2769968	chr13:2900628	Adipose
chr13:3369088	chr13:3370773	Adipose
chr13:3369088	chr13:3370779	Adipose
chr13:23310235	chr13:23317865	Adipose
chr13:28202240	chr13:28206908	Adipose
chr13:28090536	chr13:28206933	Adipose
chr13:28090536	chr13:28206938	Adipose
chr13:28208153	chr13:28207093	Adipose
chr13:27965093	chr13:28208414	Adipose
chr13:30253000	chr13:30252527	Adipose
chr13:30253000	chr13:30252530	Adipose
chr13:31104761	chr13:31107191	Adipose
chr13:31104790	chr13:31111283	Adipose
chr13:31111010	chr13:31111707	Adipose
chr13:32796754	chr13:32797496	Adipose
chr13:32796754	chr13:32797510	Adipose
chr13:34082212	chr13:34083767	Adipose
chr13:34108686	chr13:34111667	Adipose
chr13:34111169	chr13:34111793	Adipose
chr13:34511962	chr13:34655650	Adipose
chr13:39463492	chr13:39464503	Adipose
chr13:40067590	chr13:40076875	Adipose
chr13:50396701	chr13:50397301	Adipose
chr13:50438144	chr13:50440187	Adipose
chr13:54280823	chr13:54298243	Adipose
chr13:54298664	chr13:54298321	Adipose
chr13:54193577	chr13:54300831	Adipose
chr13:54193577	chr13:54300845	Adipose
chr13:66104820	chr13:66117109	Adipose
chr13:71682999	chr13:71687454	Adipose
chr13:71705882	chr13:71715136	Adipose
chr13:73371620	chr13:73778230	Adipose
chr13:73371620	chr13:73778289	Adipose
chr13:73778034	chr13:73779623	Adipose
chr13:73778309	chr13:73779642	Adipose
chr13:73702423	chr13:73781901	Adipose
chr13:73702423	chr13:73781910	Adipose
chr13:73778034	chr13:73781940	Adipose
chr13:73656908	chr13:73781947	Adipose
chr13:73656908	chr13:73781994	Adipose
chr13:73771057	chr13:73782467	Adipose
chr13:73771057	chr13:73782481	Adipose
chr13:73621316	chr13:73782519	Adipose
chr13:73781948	chr13:73782614	Adipose
chr13:73781948	chr13:73782625	Adipose
chr13:77981254	chr13:78857980	Adipose
chr13:82949289	chr13:82951773	Adipose
chr13:83750948	chr13:83963185	Adipose
chr13:83750948	chr13:83963195	Adipose
chr13:83965608	chr13:83963263	Adipose
chr13:86448957	chr13:86543559	Adipose
chr13:86448957	chr13:86543564	Adipose
chr13:90982268	chr13:91382491	Adipose
chr13:91626171	chr13:91626331	Adipose
chr13:91622807	chr13:91627358	Adipose
chr13:98455487	chr13:98461802	Adipose
chr13:98455487	chr13:98461815	Adipose
chr13:110683295	chr13:110683913	Adipose
chr13:110931522	chr13:111023101	Adipose
chr13:111023908	chr13:111023227	Adipose
chr13:111023978	chr13:111023234	Adipose
chr13:122221536	chr13:122222590	Adipose
chr13:124636297	chr13:124634939	Adipose
chr13:124641549	chr13:124635002	Adipose
chr13:124641549	chr13:124635003	Adipose
chr13:124456452	chr13:124636286	Adipose
chr13:124456452	chr13:124636292	Adipose
chr13:124456452	chr13:124636345	Adipose
chr13:124635053	chr13:124636356	Adipose
chr13:124635088	chr13:124636365	Adipose
chr13:124635088	chr13:124636373	Adipose
chr13:124638112	chr13:124637258	Adipose
chr13:124530597	chr13:124644846	Adipose
chr13:124466551	chr13:124644873	Adipose
chr13:124528891	chr13:124644877	Adipose
chr13:124333735	chr13:124644881	Adipose
chr13:124333735	chr13:124644902	Adipose
chr13:124532400	chr13:124644916	Adipose
chr13:124330125	chr13:124644950	Adipose
chr13:124330125	chr13:124645003	Adipose
chr13:124541614	chr13:124645038	Adipose
chr13:126468575	chr13:126469813	Adipose
chr13:126013829	chr13:126469933	Adipose
chr13:126466080	chr13:126469934	Adipose
chr13:126466080	chr13:126469964	Adipose
chr13:126472204	chr13:126471316	Adipose
chr13:126472204	chr13:126471319	Adipose
chr13:131263047	chr13:131130008	Adipose
chr13:131130641	chr13:131130036	Adipose
chr13:137811110	chr13:137809970	Adipose
chr13:197068894	chr13:197087634	Adipose
chr13:197172160	chr13:197168845	Adipose
chr13:202476717	chr13:202478134	Adipose
chr13:206701875	chr13:206702662	Adipose
chr13:206465229	chr13:206710600	Adipose
chr13:206998274	chr13:206994540	Adipose
chr13:207005239	chr13:207009685	Adipose
chr13:207813541	chr13:207812973	Adipose
chr14:4017270	chr14:4016721	Adipose
chr14:4017379	chr14:4016775	Adipose
chr14:7266052	chr14:7260223	Adipose
chr14:11401615	chr14:11402050	Adipose
chr14:22405143	chr14:22406014	Adipose
chr14:22392644	chr14:22784423	Adipose
chr14:29641765	chr14:29643246	Adipose
chr14:29641765	chr14:29643247	Adipose
chr14:29730033	chr14:29727571	Adipose
chr14:30495072	chr14:30494230	Adipose
chr14:30495727	chr14:30494261	Adipose
chr14:30929230	chr14:30929635	Adipose
chr14:32882581	chr14:32887262	Adipose
chr14:38854327	chr14:38860785	Adipose
chr14:40232690	chr14:40232979	Adipose
chr14:40236518	chr14:40238525	Adipose
chr14:40505564	chr14:40504582	Adipose
chr14:40927973	chr14:40927491	Adipose
chr14:40927973	chr14:40927495	Adipose
chr14:42173940	chr14:42173336	Adipose
chr14:43441655	chr14:43440520	Adipose
chr14:44113716	chr14:44123284	Adipose
chr14:45901448	chr14:45998706	Adipose
chr14:55347351	chr14:55348734	Adipose
chr14:55350192	chr14:55348779	Adipose
chr14:55350049	chr14:55351171	Adipose
chr14:55909015	chr14:55908742	Adipose
chr14:59021769	chr14:59020219	Adipose
chr14:72957737	chr14:73056779	Adipose
chr14:72957737	chr14:73056781	Adipose
chr14:75081552	chr14:75082638	Adipose
chr14:81913740	chr14:81699930	Adipose
chr14:85401793	chr14:85402652	Adipose
chr14:87891377	chr14:87892069	Adipose
chr14:87891377	chr14:87892071	Adipose
chr14:87891377	chr14:87892208	Adipose
chr14:87891637	chr14:87892242	Adipose
chr14:87892673	chr14:87893404	Adipose
chr14:87892673	chr14:87893414	Adipose
chr14:87894579	chr14:87893427	Adipose
chr14:87933507	chr14:87893436	Adipose
chr14:87800417	chr14:87893458	Adipose
chr14:87800417	chr14:87893470	Adipose
chr14:87800417	chr14:87893493	Adipose
chr14:87892923	chr14:87894001	Adipose
chr14:87688590	chr14:87898123	Adipose
chr14:87494013	chr14:87898210	Adipose
chr14:87494013	chr14:87898256	Adipose
chr14:87897315	chr14:87898299	Adipose
chr14:87897315	chr14:87898300	Adipose
chr14:87897315	chr14:87898309	Adipose
chr14:87904282	chr14:87899968	Adipose
chr14:87904282	chr14:87899969	Adipose
chr14:91280366	chr14:91530508	Adipose
chr14:101274740	chr14:101275276	Adipose
chr14:104781086	chr14:104796276	Adipose
chr14:108447664	chr14:108667950	Adipose
chr14:109116992	chr14:109116344	Adipose
chr14:109116992	chr14:109116370	Adipose
chr14:108794034	chr14:109116398	Adipose
chr14:108794034	chr14:109116427	Adipose
chr14:108794034	chr14:109116433	Adipose
chr14:108794034	chr14:109116444	Adipose
chr14:108794034	chr14:109116458	Adipose
chr14:109116357	chr14:109117062	Adipose
chr14:109114898	chr14:109117121	Adipose
chr14:108935053	chr14:109119108	Adipose
chr14:109737347	chr14:109738268	Adipose
chr14:110872822	chr14:110875947	Adipose
chr14:112023629	chr14:112118481	Adipose
chr14:112826336	chr14:112828796	Adipose
chr14:113433906	chr14:113434285	Adipose
chr14:113846738	chr14:113847589	Adipose
chr14:113846738	chr14:113847643	Adipose
chr14:124778563	chr14:124779277	Adipose
chr14:129045027	chr14:129047358	Adipose
chr14:131599079	chr14:131599795	Adipose
chr14:132603469	chr14:132604393	Adipose
chr14:132605698	chr14:132604678	Adipose
chr15:24900523	chr15:24901715	Adipose
chr15:24901747	chr15:24905457	Adipose
chr15:32136118	chr15:32136308	Adipose
chr15:45746486	chr15:45743781	Adipose
chr15:47629091	chr15:47628445	Adipose
chr15:47629091	chr15:47628446	Adipose
chr15:48246804	chr15:48251254	Adipose
chr15:48246804	chr15:48251287	Adipose
chr15:48246804	chr15:48251303	Adipose
chr15:54432118	chr15:54433448	Adipose
chr15:54916798	chr15:54916471	Adipose
chr15:56203327	chr15:56201957	Adipose
chr15:77662514	chr15:77692843	Adipose
chr15:78585345	chr15:78652010	Adipose
chr15:79378737	chr15:79378222	Adipose
chr15:95605832	chr15:95604653	Adipose
chr15:100590189	chr15:100667532	Adipose
chr15:120049321	chr15:120049895	Adipose
chr15:121121796	chr15:121217506	Adipose
chr15:131042584	chr15:131043080	Adipose
chr15:133687679	chr15:133691853	Adipose
chr15:133691555	chr15:133692064	Adipose
chr15:133689752	chr15:133692566	Adipose
chr15:133865699	chr15:133867134	Adipose
chr15:133871556	chr15:133872478	Adipose
chr15:137754833	chr15:137759812	Adipose
chr15:139979270	chr15:139978326	Adipose
chr15:139979270	chr15:139978386	Adipose
chr15:140055887	chr15:140055626	Adipose
chr15:140237127	chr15:140238544	Adipose
chr15:140238937	chr15:140240543	Adipose
chr16:23632038	chr16:23629219	Adipose
chr16:23632038	chr16:23629288	Adipose
chr16:23632038	chr16:23629298	Adipose
chr16:24075480	chr16:24078168	Adipose
chr16:26467666	chr16:26512478	Adipose
chr16:26467666	chr16:26512482	Adipose
chr16:26467666	chr16:26512486	Adipose
chr16:26468359	chr16:26512498	Adipose
chr16:26468359	chr16:26512499	Adipose
chr16:26472945	chr16:26512508	Adipose
chr16:26503957	chr16:26512521	Adipose
chr16:26503957	chr16:26512529	Adipose
chr16:26506143	chr16:26512534	Adipose
chr16:26506143	chr16:26512535	Adipose
chr16:26506143	chr16:26512538	Adipose
chr16:26506143	chr16:26512542	Adipose
chr16:26447191	chr16:26512570	Adipose
chr16:26447191	chr16:26512575	Adipose
chr16:26447191	chr16:26512577	Adipose
chr16:26447191	chr16:26512589	Adipose
chr16:26447191	chr16:26512601	Adipose
chr16:26447191	chr16:26512609	Adipose
chr16:26509509	chr16:26512622	Adipose
chr16:26509509	chr16:26512626	Adipose
chr16:26509509	chr16:26512628	Adipose
chr16:26509509	chr16:26512631	Adipose
chr16:26381695	chr16:26512637	Adipose
chr16:26512434	chr16:26513687	Adipose
chr16:26181686	chr16:26513689	Adipose
chr16:26181686	chr16:26513704	Adipose
chr16:26181686	chr16:26513710	Adipose
chr16:26181686	chr16:26513766	Adipose
chr16:26535529	chr16:26513861	Adipose
chr16:26512568	chr16:26513879	Adipose
chr16:26512559	chr16:26513885	Adipose
chr16:32141728	chr16:32142546	Adipose
chr16:34685409	chr16:34685042	Adipose
chr16:45559315	chr16:45558449	Adipose
chr16:47437573	chr16:47438413	Adipose
chr16:51540969	chr16:51540492	Adipose
chr16:60346478	chr16:60347728	Adipose
chr16:63134905	chr16:63135889	Adipose
chr16:65812125	chr16:65813365	Adipose
chr16:65813380	chr16:65814287	Adipose
chr16:68234577	chr16:68244015	Adipose
chr16:71675364	chr16:71678099	Adipose
chr16:71529106	chr16:71678126	Adipose
chr16:71529106	chr16:71678133	Adipose
chr16:71670032	chr16:71683206	Adipose
chr16:71373966	chr16:71818527	Adipose
chr16:71373966	chr16:71818534	Adipose
chr16:71380564	chr16:71818545	Adipose
chr16:71799793	chr16:71818588	Adipose
chr16:71799793	chr16:71818599	Adipose
chr16:71799793	chr16:71818607	Adipose
chr16:71373966	chr16:71818654	Adipose
chr16:71373966	chr16:71818661	Adipose
chr16:71380741	chr16:71821229	Adipose
chr16:71820244	chr16:71821348	Adipose
chr16:71380564	chr16:71979526	Adipose
chr16:76216456	chr16:76216023	Adipose
chr17:5410273	chr17:5704983	Adipose
chr17:5410273	chr17:5704984	Adipose
chr17:8644452	chr17:8643911	Adipose
chr17:9442130	chr17:8644425	Adipose
chr17:10726163	chr17:10725539	Adipose
chr17:10988275	chr17:10725886	Adipose
chr17:10988275	chr17:10725899	Adipose
chr17:10725232	chr17:10725928	Adipose
chr17:10725232	chr17:10725940	Adipose
chr17:10725232	chr17:10725961	Adipose
chr17:10725232	chr17:10725973	Adipose
chr17:10725232	chr17:10726015	Adipose
chr17:10725232	chr17:10726050	Adipose
chr17:11112064	chr17:11111317	Adipose
chr17:16833620	chr17:16833009	Adipose
chr17:16833620	chr17:16833040	Adipose
chr17:16833620	chr17:16833045	Adipose
chr17:16832813	chr17:16833557	Adipose
chr17:16832813	chr17:16833559	Adipose
chr17:16832813	chr17:16833560	Adipose
chr17:26655324	chr17:26654668	Adipose
chr17:32037672	chr17:32038614	Adipose
chr17:32598285	chr17:32599042	Adipose
chr17:32602055	chr17:32601298	Adipose
chr17:32602395	chr17:32601636	Adipose
chr17:34551824	chr17:34773098	Adipose
chr17:34777459	chr17:34779012	Adipose
chr17:34767481	chr17:34779037	Adipose
chr17:35531852	chr17:35526175	Adipose
chr17:35531852	chr17:35526186	Adipose
chr17:35527048	chr17:35526263	Adipose
chr17:35525425	chr17:35526390	Adipose
chr17:37199066	chr17:37198600	Adipose
chr17:37198336	chr17:37199068	Adipose
chr17:37195387	chr17:37205335	Adipose
chr17:38317189	chr17:38354158	Adipose
chr17:38485945	chr17:38484549	Adipose
chr17:38484200	chr17:38485183	Adipose
chr17:38486842	chr17:38485222	Adipose
chr17:39906166	chr17:39906855	Adipose
chr17:40620310	chr17:40625064	Adipose
chr17:40620825	chr17:40625094	Adipose
chr17:40620825	chr17:40625103	Adipose
chr17:41423973	chr17:41615372	Adipose
chr17:41551354	chr17:41615397	Adipose
chr17:41551354	chr17:41615434	Adipose
chr17:41404888	chr17:41615525	Adipose
chr17:41612712	chr17:41617465	Adipose
chr17:41612712	chr17:41617473	Adipose
chr17:41650030	chr17:41650334	Adipose
chr17:43795834	chr17:43794356	Adipose
chr17:47471508	chr17:47471860	Adipose
chr17:48036287	chr17:48036948	Adipose
chr17:50958268	chr17:50959358	Adipose
chr17:50958794	chr17:50961715	Adipose
chr17:51159979	chr17:51158860	Adipose
chr17:51472744	chr17:51473830	Adipose
chr17:51475262	chr17:51475790	Adipose
chr17:51451778	chr17:51475901	Adipose
chr17:51475262	chr17:51476081	Adipose
chr17:51475262	chr17:51476088	Adipose
chr17:51517929	chr17:51518627	Adipose
chr17:58436952	chr17:58437806	Adipose
chr17:59139189	chr17:59140526	Adipose
chr17:61597961	chr17:61612111	Adipose
chr17:61613183	chr17:61613974	Adipose
chr17:61695444	chr17:61695804	Adipose
chr17:61965853	chr17:61968867	Adipose
chr17:62149859	chr17:62149428	Adipose
chr17:62199536	chr17:62199869	Adipose
chr17:62640598	chr17:62639238	Adipose
chr17:62778286	chr17:62777647	Adipose
chr17:62871109	chr17:62870255	Adipose
chr17:62886639	chr17:62887085	Adipose
chr17:62888445	chr17:62887279	Adipose
chr17:62903476	chr17:62904309	Adipose
chr18:2569723	chr18:2570345	Adipose
chr18:5796963	chr18:5800179	Adipose
chr18:5884068	chr18:5887095	Adipose
chr18:6946852	chr18:6947650	Adipose
chr18:6946852	chr18:6947657	Adipose
chr18:9308363	chr18:9309383	Adipose
chr18:9308363	chr18:9309442	Adipose
chr18:9309062	chr18:9309738	Adipose
chr18:9309062	chr18:9309740	Adipose
chr18:9441859	chr18:9442410	Adipose
chr18:11664202	chr18:11662484	Adipose
chr18:11664202	chr18:11662503	Adipose
chr18:11661763	chr18:11662552	Adipose
chr18:11661763	chr18:11662574	Adipose
chr18:11661803	chr18:11664295	Adipose
chr18:17492734	chr18:17492288	Adipose
chr18:37934593	chr18:37938079	Adipose
chr18:44848214	chr18:44857637	Adipose
chr18:45011461	chr18:45087394	Adipose
chr18:50539713	chr18:50541248	Adipose
chr18:50539713	chr18:50541288	Adipose
chr18:50544298	chr18:50547230	Adipose
chr18:50563769	chr18:50562657	Adipose
chr18:54657526	chr18:54658387	Adipose
chr1:16361180	chr1:16361740	Artery
chr1:51362982	chr1:51362515	Artery
chr1:51363365	chr1:51362966	Artery
chr1:51363365	chr1:51362974	Artery
chr1:116604971	chr1:116605761	Artery
chr1:116604971	chr1:116605777	Artery
chr1:116604971	chr1:116605797	Artery
chr1:121116926	chr1:121133557	Artery
chr1:121116926	chr1:121133571	Artery
chr1:126836495	chr1:126835437	Artery
chr1:129196912	chr1:129197392	Artery
chr1:130894780	chr1:130894336	Artery
chr1:130894520	chr1:130894955	Artery
chr1:169328460	chr1:169328077	Artery
chr1:189152866	chr1:189152035	Artery
chr1:239540546	chr1:239768396	Artery
chr1:239769000	chr1:239768472	Artery
chr1:270252562	chr1:270252137	Artery
chr1:270251804	chr1:270252195	Artery
chr1:270251804	chr1:270252209	Artery
chr1:269800937	chr1:270254547	Artery
chr1:270254334	chr1:270255047	Artery
chr1:272975387	chr1:272975941	Artery
chr2:125327	chr2:133968	Artery
chr2:136513	chr2:153536	Artery
chr2:125206	chr2:156655	Artery
chr2:2201449	chr2:2190513	Artery
chr2:5882867	chr2:5882288	Artery
chr2:6675869	chr2:6680984	Artery
chr2:8405060	chr2:8405481	Artery
chr2:10829204	chr2:10829566	Artery
chr2:12249427	chr2:12249777	Artery
chr2:47132537	chr2:47132309	Artery
chr2:87777824	chr2:87778131	Artery
chr2:116884758	chr2:116885379	Artery
chr2:136845896	chr2:136846358	Artery
chr2:151399887	chr2:151400835	Artery
chr2:151402673	chr2:151405298	Artery
chr3:8865838	chr3:8865411	Artery
chr3:11244320	chr3:11243843	Artery
chr3:17805284	chr3:17804983	Artery
chr3:18346803	chr3:18347987	Artery
chr3:19651557	chr3:19651949	Artery
chr3:32176907	chr3:32176352	Artery
chr3:32435846	chr3:32435569	Artery
chr3:32482786	chr3:32489868	Artery
chr3:46281773	chr3:46281196	Artery
chr3:46281773	chr3:46281238	Artery
chr3:46282820	chr3:46281245	Artery
chr3:46961683	chr3:46962508	Artery
chr3:49454757	chr3:49455414	Artery
chr3:59415826	chr3:59416356	Artery
chr3:59415762	chr3:59416439	Artery
chr3:76885379	chr3:76885770	Artery
chr3:102984249	chr3:102983840	Artery
chr3:131274547	chr3:131276755	Artery
chr3:132730434	chr4:46160	Artery
chr4:67454	chr4:68026	Artery
chr4:68147	chr4:68599	Artery
chr4:68147	chr4:68611	Artery
chr4:752161	chr4:751489	Artery
chr4:33673038	chr4:33673273	Artery
chr4:33674649	chr4:33673360	Artery
chr4:41923749	chr4:41921618	Artery
chr4:54860494	chr4:54861849	Artery
chr4:54862487	chr4:54862296	Artery
chr4:62791299	chr4:62790787	Artery
chr4:92767214	chr4:92768241	Artery
chr4:92769829	chr4:92771301	Artery
chr4:92773010	chr4:92773687	Artery
chr4:92774473	chr4:92775020	Artery
chr4:92775302	chr4:92775828	Artery
chr4:94126664	chr4:94127234	Artery
chr4:95306090	chr4:95305472	Artery
chr4:124598534	chr4:124597974	Artery
chr4:124598534	chr4:124597975	Artery
chr4:124599408	chr4:124598946	Artery
chr4:124599640	chr4:124599019	Artery
chr4:130652926	chr4:130653534	Artery
chr5:6571951	chr5:6572566	Artery
chr5:7531140	chr5:7531557	Artery
chr5:15592479	chr5:15592857	Artery
chr5:18317176	chr5:18317841	Artery
chr5:63090569	chr5:63091037	Artery
chr5:63090569	chr5:63091062	Artery
chr5:63090569	chr5:63091069	Artery
chr5:63090569	chr5:63091074	Artery
chr5:79418272	chr5:79417893	Artery
chr6:602621	chr6:603328	Artery
chr6:4145104	chr6:4145633	Artery
chr6:10715209	chr6:10714739	Artery
chr6:39360661	chr6:39368163	Artery
chr6:47274643	chr6:47277142	Artery
chr6:47566330	chr6:47565520	Artery
chr6:51568088	chr6:51591635	Artery
chr6:51568088	chr6:51591706	Artery
chr6:51578976	chr6:51591717	Artery
chr6:51878751	chr6:51861833	Artery
chr6:58391447	chr6:58390720	Artery
chr6:58408160	chr6:58391535	Artery
chr6:58394934	chr6:58391597	Artery
chr6:59789913	chr6:59790104	Artery
chr6:62202292	chr6:62205618	Artery
chr6:62206931	chr6:62205956	Artery
chr6:62206931	chr6:62205985	Artery
chr6:62210494	chr6:62209447	Artery
chr6:62210494	chr6:62209463	Artery
chr6:62210494	chr6:62209471	Artery
chr6:62210494	chr6:62209511	Artery
chr6:62910935	chr6:62912102	Artery
chr6:63352463	chr6:63352915	Artery
chr6:63848149	chr6:63849773	Artery
chr6:65054386	chr6:65053918	Artery
chr6:65053928	chr6:65054915	Artery
chr6:65053928	chr6:65054938	Artery
chr6:65053928	chr6:65054939	Artery
chr6:65055620	chr6:65054983	Artery
chr6:65055620	chr6:65055019	Artery
chr6:65162482	chr6:65161934	Artery
chr6:65275771	chr6:65276164	Artery
chr6:74746586	chr6:74961325	Artery
chr6:74960747	chr6:74961400	Artery
chr6:74963051	chr6:74963643	Artery
chr6:74964919	chr6:74963692	Artery
chr6:79853613	chr6:79853163	Artery
chr6:88971787	chr6:88972084	Artery
chr6:88972678	chr6:88972237	Artery
chr6:93622807	chr6:93623976	Artery
chr6:93827726	chr6:93828012	Artery
chr6:103389955	chr6:103389346	Artery
chr6:103389955	chr6:103389444	Artery
chr6:103727991	chr6:103727505	Artery
chr6:103727991	chr6:103730998	Artery
chr6:115901419	chr6:115902056	Artery
chr6:115901419	chr6:115902099	Artery
chr6:150223675	chr6:150248870	Artery
chr6:166520918	chr6:166520418	Artery
chr6:167599378	chr6:167599091	Artery
chr7:4659767	chr7:4660445	Artery
chr7:5210113	chr7:5210828	Artery
chr7:23003050	chr7:23002646	Artery
chr7:29659635	chr7:29664485	Artery
chr7:29659635	chr7:29664499	Artery
chr7:29659635	chr7:29664530	Artery
chr7:29664975	chr7:29664588	Artery
chr7:29664975	chr7:29664618	Artery
chr7:29901089	chr7:29900700	Artery
chr7:29900496	chr7:29901095	Artery
chr7:31882056	chr7:31881700	Artery
chr7:38432759	chr7:38435755	Artery
chr7:48084718	chr7:48084247	Artery
chr7:59407536	chr7:59406731	Artery
chr7:59417531	chr7:59407712	Artery
chr7:59417531	chr7:59407720	Artery
chr7:59408089	chr7:59407769	Artery
chr7:64345273	chr7:64368059	Artery
chr7:75171188	chr7:75170740	Artery
chr7:75171188	chr7:75170771	Artery
chr7:80372879	chr7:80408480	Artery
chr7:92553172	chr7:92552487	Artery
chr7:110384477	chr7:110384764	Artery
chr7:112171040	chr7:112170304	Artery
chr7:112169042	chr7:112170309	Artery
chr7:121184631	chr7:121185225	Artery
chr8:11045382	chr8:11044981	Artery
chr8:11045382	chr8:11044999	Artery
chr8:11045382	chr8:11045001	Artery
chr8:11045382	chr8:11045004	Artery
chr8:11045382	chr8:11045069	Artery
chr8:11045382	chr8:11045077	Artery
chr8:30270816	chr8:30271418	Artery
chr8:38762304	chr8:38762899	Artery
chr8:38762339	chr8:38763343	Artery
chr8:38762339	chr8:38763357	Artery
chr8:38762859	chr8:38763419	Artery
chr8:39130557	chr8:39130046	Artery
chr8:55743283	chr8:55746653	Artery
chr8:71751263	chr8:71839830	Artery
chr8:96971630	chr8:96972021	Artery
chr8:129996551	chr8:129997101	Artery
chr8:131733325	chr8:131733893	Artery
chr9:9422044	chr9:9520905	Artery
chr9:26155523	chr9:26156071	Artery
chr9:26155523	chr9:26156073	Artery
chr9:26155647	chr9:26156131	Artery
chr9:26155881	chr9:26156423	Artery
chr9:26155881	chr9:26156476	Artery
chr9:36855847	chr9:36856285	Artery
chr9:36857979	chr9:36857390	Artery
chr9:51879179	chr9:51877516	Artery
chr9:51976983	chr9:51983266	Artery
chr9:64772036	chr9:64779357	Artery
chr9:72369540	chr9:72368679	Artery
chr9:91731086	chr9:91730358	Artery
chr10:43491140	chr10:43521507	Artery
chr11:19181555	chr11:19181796	Artery
chr11:71156568	chr11:71156076	Artery
chr12:1223278	chr12:1223849	Artery
chr12:1223800	chr12:1224137	Artery
chr12:1222808	chr12:1224523	Artery
chr12:1224194	chr12:1224603	Artery
chr12:1224194	chr12:1224608	Artery
chr12:1226749	chr12:1225129	Artery
chr12:3818266	chr12:3843511	Artery
chr12:4858857	chr12:4859620	Artery
chr12:4864569	chr12:4863004	Artery
chr12:4864569	chr12:4863009	Artery
chr12:4863778	chr12:4863041	Artery
chr12:4862314	chr12:4863050	Artery
chr12:4863036	chr12:4864582	Artery
chr12:14961568	chr12:14962237	Artery
chr12:19914584	chr12:19915380	Artery
chr12:20084841	chr12:20083217	Artery
chr12:22970614	chr12:22970401	Artery
chr12:24200634	chr12:24201194	Artery
chr12:39765871	chr12:39766472	Artery
chr12:42624025	chr12:42624536	Artery
chr12:48496170	chr12:48495574	Artery
chr12:51545684	chr12:51546339	Artery
chr12:51545835	chr12:51546469	Artery
chr12:60142515	chr12:60143492	Artery
chr12:60465125	chr12:60466709	Artery
chr12:60728511	chr12:60727919	Artery
chr12:61076182	chr12:61075783	Artery
chr13:19037211	chr13:19037664	Artery
chr13:30251858	chr13:30252527	Artery
chr13:30251858	chr13:30252530	Artery
chr13:32796505	chr13:32797475	Artery
chr13:32796505	chr13:32797505	Artery
chr13:32797004	chr13:32797637	Artery
chr13:32785789	chr13:32797662	Artery
chr13:54297906	chr13:54298243	Artery
chr13:54301417	chr13:54300831	Artery
chr13:54301417	chr13:54300845	Artery
chr13:54161199	chr13:54301936	Artery
chr13:71705973	chr13:71715136	Artery
chr13:86542804	chr13:86543559	Artery
chr13:86542804	chr13:86543564	Artery
chr13:99626512	chr13:99626626	Artery
chr13:126468543	chr13:126469964	Artery
chr13:126469846	chr13:126471319	Artery
chr13:126470397	chr13:126471437	Artery
chr13:137809263	chr13:137809970	Artery
chr13:160407290	chr13:160406894	Artery
chr14:4017157	chr14:4016721	Artery
chr14:4017157	chr14:4016775	Artery
chr14:30495968	chr14:30494261	Artery
chr14:30575584	chr14:30576922	Artery
chr14:40237155	chr14:40238525	Artery
chr14:42173940	chr14:42173336	Artery
chr14:87892673	chr14:87892119	Artery
chr14:87891637	chr14:87892138	Artery
chr14:88011243	chr14:87892180	Artery
chr14:87892673	chr14:87892208	Artery
chr14:87894159	chr14:87893404	Artery
chr14:87898844	chr14:87898309	Artery
chr14:87898844	chr14:87898315	Artery
chr14:87899360	chr14:87899968	Artery
chr14:87899360	chr14:87899969	Artery
chr14:100869724	chr14:100869236	Artery
chr14:102595641	chr14:102596147	Artery
chr14:104784859	chr14:104796276	Artery
chr14:107394523	chr14:107395086	Artery
chr14:113433817	chr14:113434285	Artery
chr14:121335840	chr14:121335182	Artery
chr14:129047877	chr14:129047358	Artery
chr15:45744478	chr15:45743781	Artery
chr15:54407645	chr15:54433448	Artery
chr15:56203327	chr15:56201957	Artery
chr15:56294468	chr15:56294909	Artery
chr15:66699806	chr15:66700328	Artery
chr15:110910291	chr15:110909570	Artery
chr15:121224859	chr15:121436123	Artery
chr15:121224859	chr15:121436124	Artery
chr15:133689732	chr15:133691853	Artery
chr15:133692246	chr15:133692767	Artery
chr15:133864394	chr15:133867134	Artery
chr15:137535387	chr15:137533615	Artery
chr16:23630177	chr16:23629314	Artery
chr16:23630177	chr16:23629334	Artery
chr16:26513205	chr16:26512626	Artery
chr16:26513216	chr16:26512631	Artery
chr16:26513205	chr16:26513695	Artery
chr17:34778321	chr17:34778896	Artery
chr17:39906934	chr17:39906488	Artery
chr17:39906274	chr17:39906855	Artery
chr17:40619435	chr17:40625064	Artery
chr17:40619435	chr17:40625094	Artery
chr17:40619435	chr17:40625103	Artery
chr17:61968268	chr17:61968867	Artery
chr17:62640598	chr17:62639238	Artery
chr17:62776941	chr17:62777647	Artery
chr17:62855104	chr17:62856778	Artery
chr17:62870195	chr17:62870255	Artery
chr17:62886639	chr17:62887085	Artery
chr17:62879533	chr17:62887279	Artery
chr18:11662145	chr18:11664339	Artery
chr18:44828516	chr18:44857637	Artery
chr18:48536267	chr18:48536823	Artery
chr18:50562428	chr18:50562941	Artery
chr18:54657821	chr18:54658386	Artery
chr3:46892170	chr3:46897421	Blastocyst
chr3:102985671	chr3:102984844	Blastocyst
chr3:102985671	chr3:102984851	Blastocyst
chr5:7240092	chr5:7211167	Blastocyst
chr6:28472826	chr6:28486248	Blastocyst
chr6:167317411	chr6:167319077	Blastocyst
chr12:3612790	chr12:3589786	Blastocyst
chr12:20863454	chr12:20866265	Blastocyst
chr12:44677740	chr12:44684074	Blastocyst
chr13:30251483	chr13:30252527	Blastocyst
chr13:30251483	chr13:30252530	Blastocyst
chr13:71719780	chr13:71715136	Blastocyst
chr13:206706911	chr13:206710600	Blastocyst
chr15:133691658	chr15:133692767	Blastocyst
chr17:37211393	chr17:37205335	Blastocyst
chr17:39906934	chr17:39906488	Blastocyst
chr17:39907519	chr17:39906855	Blastocyst
chr17:50961217	chr17:50961715	Blastocyst
chr18:44855794	chr18:44857637	Blastocyst
chr1:27726373	chr1:27769445	Blastomere
chr1:107543120	chr1:107547859	Blastomere
chr1:130040413	chr1:130044636	Blastomere
chr1:141987574	chr1:141984245	Blastomere
chr2:6339835	chr2:6339568	Blastomere
chr2:8389899	chr2:8405481	Blastomere
chr2:8935702	chr2:9026221	Blastomere
chr2:70954931	chr2:70969126	Blastomere
chr2:108404559	chr2:108546057	Blastomere
chr2:108404559	chr2:108546064	Blastomere
chr2:108404559	chr2:108546087	Blastomere
chr2:114203205	chr2:114203536	Blastomere
chr3:4848455	chr3:4848107	Blastomere
chr3:7145491	chr3:7146231	Blastomere
chr3:7145491	chr3:7146240	Blastomere
chr3:9622397	chr3:9799200	Blastomere
chr3:103201984	chr3:102984695	Blastomere
chr3:111830623	chr3:111833535	Blastomere
chr3:111889482	chr3:111890886	Blastomere
chr4:15131454	chr4:15131845	Blastomere
chr4:15133316	chr4:15132515	Blastomere
chr4:107550100	chr4:107638805	Blastomere
chr4:122238144	chr4:122824684	Blastomere
chr4:122840300	chr4:122824999	Blastomere
chr5:4013688	chr5:4013290	Blastomere
chr5:12518663	chr5:12647863	Blastomere
chr5:90243520	chr5:90248941	Blastomere
chr6:4144652	chr6:4145633	Blastomere
chr6:10715318	chr6:10714942	Blastomere
chr6:51838118	chr6:51861833	Blastomere
chr6:57051900	chr6:57051465	Blastomere
chr6:81606629	chr6:81605489	Blastomere
chr6:82852663	chr6:82853667	Blastomere
chr6:83318832	chr6:83320167	Blastomere
chr6:88624418	chr6:88656278	Blastomere
chr6:135741254	chr6:135740923	Blastomere
chr6:150271035	chr6:150269712	Blastomere
chr7:50861295	chr7:50861358	Blastomere
chr7:97273023	chr7:97272847	Blastomere
chr7:110449282	chr7:110451143	Blastomere
chr8:67732767	chr8:67731869	Blastomere
chr8:67732767	chr8:67731960	Blastomere
chr9:11138766	chr9:11139752	Blastomere
chr9:56872339	chr9:56872039	Blastomere
chr9:56872570	chr9:56872151	Blastomere
chr9:56872570	chr9:56872188	Blastomere
chr10:33050108	chr10:33050297	Blastomere
chr11:14191717	chr11:14192104	Blastomere
chr11:14634509	chr11:14634316	Blastomere
chr11:19403515	chr11:19181713	Blastomere
chr11:71103745	chr11:71104097	Blastomere
chr12:6070970	chr12:6068382	Blastomere
chr12:20866037	chr12:20866265	Blastomere
chr12:35398916	chr12:35398694	Blastomere
chr12:51545097	chr12:51545461	Blastomere
chr12:58061826	chr12:58109913	Blastomere
chr12:60464151	chr12:60466709	Blastomere
chr12:60491446	chr12:60493279	Blastomere
chr13:28937909	chr13:28901828	Blastomere
chr13:98458342	chr13:98461731	Blastomere
chr13:98458342	chr13:98461753	Blastomere
chr13:98505961	chr13:98461792	Blastomere
chr13:117424828	chr13:117424180	Blastomere
chr13:160305956	chr13:160307170	Blastomere
chr13:206706127	chr13:206710600	Blastomere
chr14:22907447	chr14:22771165	Blastomere
chr14:29349006	chr14:29336406	Blastomere
chr15:45726190	chr15:45743781	Blastomere
chr15:110910291	chr15:110910497	Blastomere
chr15:137755090	chr15:137753526	Blastomere
chr16:47321395	chr16:47339335	Blastomere
chr16:60291038	chr16:60291547	Blastomere
chr17:10639373	chr17:10639602	Blastomere
chr17:37205613	chr17:37205335	Blastomere
chr18:1748333	chr18:1748762	Blastomere
chr18:9442658	chr18:9442410	Blastomere
chr18:22964741	chr18:23722304	Blastomere
chr18:25037600	chr18:25037555	Blastomere
chr18:44849721	chr18:44857637	Blastomere
chr1:2017482	chr1:2017015	Blood
chr1:7691123	chr1:7691793	Blood
chr1:28986235	chr1:28986808	Blood
chr1:45180239	chr1:50189184	Blood
chr1:66322048	chr1:66322633	Blood
chr1:66466579	chr1:66467076	Blood
chr1:95496688	chr1:95495785	Blood
chr1:95495713	chr1:95496728	Blood
chr1:116449144	chr1:116605684	Blood
chr1:116568700	chr1:116605741	Blood
chr1:116579115	chr1:116605746	Blood
chr1:116570726	chr1:116605797	Blood
chr1:116570726	chr1:116605805	Blood
chr1:121117292	chr1:121133545	Blood
chr1:121117292	chr1:121133557	Blood
chr1:121117292	chr1:121133559	Blood
chr1:121117292	chr1:121133571	Blood
chr1:120896400	chr1:121134073	Blood
chr1:120896400	chr1:121134086	Blood
chr1:120896400	chr1:121134087	Blood
chr1:126861648	chr1:126836462	Blood
chr1:128198194	chr1:128254034	Blood
chr1:129074928	chr1:129197392	Blood
chr1:130894968	chr1:130895963	Blood
chr1:167029382	chr1:167120072	Blood
chr1:167029382	chr1:167120077	Blood
chr1:203769070	chr1:203770187	Blood
chr1:236943234	chr1:236942792	Blood
chr1:239749088	chr1:239768472	Blood
chr1:239779386	chr1:239791000	Blood
chr1:239779386	chr1:239791001	Blood
chr1:239779386	chr1:239791009	Blood
chr1:239490863	chr1:239791050	Blood
chr1:239490863	chr1:239791059	Blood
chr1:239794914	chr1:239791129	Blood
chr1:239795111	chr1:239791133	Blood
chr1:260948977	chr1:260949348	Blood
chr1:268757870	chr1:268764808	Blood
chr1:270252562	chr1:270252137	Blood
chr1:270252562	chr1:270252195	Blood
chr1:270251804	chr1:270252209	Blood
chr1:270253311	chr1:270253932	Blood
chr1:270255089	chr1:270254547	Blood
chr1:270255413	chr1:270255047	Blood
chr1:271494377	chr1:271495532	Blood
chr1:272975977	chr1:272975514	Blood
chr1:272777317	chr1:272975941	Blood
chr1:273016632	chr1:273062613	Blood
chr2:125241	chr2:133968	Blood
chr2:128712	chr2:154502	Blood
chr2:125347	chr2:156655	Blood
chr2:1198125	chr2:1197567	Blood
chr2:1201643	chr2:1198199	Blood
chr2:2184712	chr2:2185153	Blood
chr2:2201512	chr2:2190513	Blood
chr2:5880431	chr2:5880881	Blood
chr2:5882867	chr2:5882288	Blood
chr2:6340012	chr2:6339568	Blood
chr2:6490406	chr2:6667206	Blood
chr2:6612693	chr2:6667671	Blood
chr2:6680029	chr2:6680984	Blood
chr2:7111994	chr2:7112433	Blood
chr2:7369995	chr2:7370857	Blood
chr2:7355752	chr2:7376894	Blood
chr2:7429391	chr2:7430090	Blood
chr2:8406250	chr2:8405481	Blood
chr2:10899963	chr2:10829566	Blood
chr2:11401247	chr2:11400812	Blood
chr2:11400503	chr2:11401216	Blood
chr2:11405764	chr2:11910960	Blood
chr2:13301959	chr2:13393801	Blood
chr2:15243362	chr2:15244855	Blood
chr2:26039119	chr2:26052212	Blood
chr2:44384995	chr2:44416837	Blood
chr2:52299879	chr2:52304538	Blood
chr2:60402156	chr2:60400226	Blood
chr2:64681913	chr2:64682553	Blood
chr2:64684400	chr2:64685730	Blood
chr2:64686396	chr2:64685767	Blood
chr2:64686396	chr2:64685776	Blood
chr2:64686473	chr2:64685783	Blood
chr2:64687487	chr2:64686792	Blood
chr2:64687487	chr2:64686793	Blood
chr2:68639307	chr2:68657199	Blood
chr2:68654819	chr2:68657335	Blood
chr2:71937800	chr2:72156184	Blood
chr2:87771269	chr2:87778131	Blood
chr2:105196193	chr2:105282914	Blood
chr2:117060706	chr2:116885379	Blood
chr2:116865852	chr2:116885423	Blood
chr2:116892537	chr2:116891880	Blood
chr2:116892537	chr2:116891897	Blood
chr2:120428680	chr2:120429525	Blood
chr2:136457761	chr2:136456959	Blood
chr2:136495526	chr2:136496114	Blood
chr2:136495526	chr2:136496117	Blood
chr2:136665271	chr2:136664582	Blood
chr2:137592349	chr2:137623711	Blood
chr2:151286872	chr2:151400835	Blood
chr2:151404786	chr2:151405298	Blood
chr3:628386	chr3:629707	Blood
chr3:4848455	chr3:4848107	Blood
chr3:5416891	chr3:5416150	Blood
chr3:5416930	chr3:5416452	Blood
chr3:6304689	chr3:6295466	Blood
chr3:6343332	chr3:6342953	Blood
chr3:7974611	chr3:7940215	Blood
chr3:8037374	chr3:8044929	Blood
chr3:8050052	chr3:8045608	Blood
chr3:8710199	chr3:8710728	Blood
chr3:9625278	chr3:9796221	Blood
chr3:10139344	chr3:10360521	Blood
chr3:11602688	chr3:11829135	Blood
chr3:11603771	chr3:11829734	Blood
chr3:16995416	chr3:17136434	Blood
chr3:17179958	chr3:17183435	Blood
chr3:17225721	chr3:17255603	Blood
chr3:17225721	chr3:17255604	Blood
chr3:17247661	chr3:17255614	Blood
chr3:17255601	chr3:17256041	Blood
chr3:17807060	chr3:17806468	Blood
chr3:18018990	chr3:17979825	Blood
chr3:18018990	chr3:17979827	Blood
chr3:17775535	chr3:18012085	Blood
chr3:18269651	chr3:18269223	Blood
chr3:18346803	chr3:18347987	Blood
chr3:18428775	chr3:18430374	Blood
chr3:18432850	chr3:18432240	Blood
chr3:18375137	chr3:18447119	Blood
chr3:18375137	chr3:18447152	Blood
chr3:18607482	chr3:18623396	Blood
chr3:18439614	chr3:18623449	Blood
chr3:18543399	chr3:18623473	Blood
chr3:18879103	chr3:18878592	Blood
chr3:18879103	chr3:18878596	Blood
chr3:18877934	chr3:18878635	Blood
chr3:30586554	chr3:30585969	Blood
chr3:31436929	chr3:31438892	Blood
chr3:32175604	chr3:32173681	Blood
chr3:32173606	chr3:32175528	Blood
chr3:32175604	chr3:32176352	Blood
chr3:46962161	chr3:46961415	Blood
chr3:46947202	chr3:46962500	Blood
chr3:46947202	chr3:46962508	Blood
chr3:51527683	chr3:51803489	Blood
chr3:51805960	chr3:51803551	Blood
chr3:51804351	chr3:51803604	Blood
chr3:59161012	chr3:59161781	Blood
chr3:59169649	chr3:59171815	Blood
chr3:59333375	chr3:59415242	Blood
chr3:59333375	chr3:59415247	Blood
chr3:59333375	chr3:59415250	Blood
chr3:69206378	chr3:69222237	Blood
chr3:71500987	chr3:71501573	Blood
chr3:71500893	chr3:71501598	Blood
chr3:71500893	chr3:71501606	Blood
chr3:71502781	chr3:71501724	Blood
chr3:71500893	chr3:71501773	Blood
chr3:71500893	chr3:71501774	Blood
chr3:71500893	chr3:71501786	Blood
chr3:93459745	chr3:93459233	Blood
chr3:96871266	chr3:96871996	Blood
chr3:103087918	chr3:103092166	Blood
chr3:103091845	chr3:103092509	Blood
chr3:103091912	chr3:103093553	Blood
chr3:103091912	chr3:103093556	Blood
chr3:111784223	chr3:111784919	Blood
chr3:111890704	chr3:111890370	Blood
chr3:131277241	chr3:131276728	Blood
chr3:132674351	chr4:46218	Blood
chr4:68851	chr4:68044	Blood
chr4:67454	chr4:68140	Blood
chr4:107982	chr4:90127	Blood
chr4:89592	chr4:90440	Blood
chr4:749977	chr4:751489	Blood
chr4:2539049	chr4:2545434	Blood
chr4:33676180	chr4:33673403	Blood
chr4:35981365	chr4:35987627	Blood
chr4:40376484	chr4:40377287	Blood
chr4:40378075	chr4:40377348	Blood
chr4:40378075	chr4:40377349	Blood
chr4:40376484	chr4:40379514	Blood
chr4:40376484	chr4:40379526	Blood
chr4:40376484	chr4:40379527	Blood
chr4:41655503	chr4:41764834	Blood
chr4:75938045	chr4:75937443	Blood
chr4:79819765	chr4:79846368	Blood
chr4:82709342	chr4:83323556	Blood
chr4:82712933	chr4:83323603	Blood
chr4:85003550	chr4:85012715	Blood
chr4:85030204	chr4:85017196	Blood
chr4:89970919	chr4:90002514	Blood
chr4:90001950	chr4:90002575	Blood
chr4:90004524	chr4:90003727	Blood
chr4:90003756	chr4:90003912	Blood
chr4:90004524	chr4:90121552	Blood
chr4:90591583	chr4:90660040	Blood
chr4:90661547	chr4:90660095	Blood
chr4:91375902	chr4:91378956	Blood
chr4:91375512	chr4:91383505	Blood
chr4:91428413	chr4:92095003	Blood
chr4:92714218	chr4:92773652	Blood
chr4:92774473	chr4:92775052	Blood
chr4:92774473	chr4:92775074	Blood
chr4:94073184	chr4:94073873	Blood
chr4:94073722	chr4:94074476	Blood
chr4:94124672	chr4:94126171	Blood
chr4:94126635	chr4:94127183	Blood
chr4:98130183	chr4:98130927	Blood
chr4:99196136	chr4:99195170	Blood
chr4:99196136	chr4:99195173	Blood
chr4:99571752	chr4:99573858	Blood
chr4:99571752	chr4:99573876	Blood
chr4:99571752	chr4:99573896	Blood
chr4:104233293	chr4:104232718	Blood
chr4:110486780	chr4:110501987	Blood
chr4:110486780	chr4:110502015	Blood
chr4:117961056	chr4:117962483	Blood
chr4:130652926	chr4:130653534	Blood
chr5:384893	chr5:388102	Blood
chr5:6593650	chr5:6593170	Blood
chr5:6593829	chr5:6593179	Blood
chr5:6593001	chr5:6593656	Blood
chr5:6590667	chr5:6593705	Blood
chr5:6950118	chr5:6950829	Blood
chr5:7207701	chr5:7211167	Blood
chr5:7504302	chr5:7531557	Blood
chr5:11439352	chr5:11439585	Blood
chr5:13935082	chr5:13936031	Blood
chr5:13935488	chr5:13936202	Blood
chr5:13935488	chr5:13936207	Blood
chr5:15594430	chr5:15592857	Blood
chr5:19492238	chr5:19491480	Blood
chr5:23049793	chr5:23053397	Blood
chr5:29126910	chr5:29132059	Blood
chr5:38810199	chr5:38811043	Blood
chr5:48706354	chr5:48919262	Blood
chr5:59958311	chr5:59958675	Blood
chr5:59958311	chr5:59958808	Blood
chr5:61915222	chr5:61919054	Blood
chr5:62956636	chr5:63089544	Blood
chr5:63090239	chr5:63089569	Blood
chr5:63091772	chr5:63090933	Blood
chr5:63089607	chr5:63090942	Blood
chr5:63089607	chr5:63090948	Blood
chr5:63089446	chr5:63090983	Blood
chr5:62624408	chr5:63091015	Blood
chr5:62624408	chr5:63091030	Blood
chr5:62624408	chr5:63091031	Blood
chr5:62624408	chr5:63091032	Blood
chr5:62624408	chr5:63091037	Blood
[truncated: 11,638 more rows]

## Sheet: Supplementary Table 7
Table S7. List of type-specific edQTLs
edQTL SNP	Tissue
1_779798_C_T	Adipose
1_4877655_C_T	Adipose
1_7602122_A_C	Adipose
1_6895365_A_G	Adipose
1_7604453_G_A	Adipose
1_8544388_C_T	Adipose
1_11987731_G_A	Adipose
1_14911435_T_C	Adipose
1_14905738_T_C	Adipose
1_14912693_C_T	Adipose
1_14796483_G_A	Adipose
1_14812233_G_A	Adipose
1_16355472_G_A	Adipose
1_16373170_C_T	Adipose
1_20506485_C_T	Adipose
1_20823734_G_A	Adipose
1_20771812_G_A	Adipose
1_20516703_C_T	Adipose
1_20515896_A_G	Adipose
1_19780539_T_A	Adipose
1_28979291_G_A	Adipose
1_28979291_G_A	Adipose
1_30909988_A_T	Adipose
1_54567838_T_G	Adipose
1_54479051_T_C	Adipose
1_54504985_A_G	Adipose
1_55738246_G_T	Adipose
1_57695571_C_A	Adipose
1_57586328_C_T	Adipose
1_57864941_G_A	Adipose
1_66580578_T_C	Adipose
1_77496484_T_C	Adipose
1_76507543_A_T	Adipose
1_77055507_A_G	Adipose
1_76528774_C_T	Adipose
1_77583845_A_C	Adipose
1_77571139_C_T	Adipose
1_90079643_G_A	Adipose
1_90840018_C_A	Adipose
1_90851632_T_C	Adipose
1_92485111_G_A	Adipose
1_94611564_T_C	Adipose
1_95721428_A_G	Adipose
1_98451818_T_C	Adipose
1_98429129_G_A	Adipose
1_108888470_A_C	Adipose
1_108415139_G_A	Adipose
1_108988057_C_T	Adipose
1_108668917_G_C	Adipose
1_113288307_C_T	Adipose
1_122406190_G_A	Adipose
1_126321032_G_A	Adipose
1_126968198_C_A	Adipose
1_126265127_A_T	Adipose
1_127655184_T_C	Adipose
1_128238712_C_T	Adipose
1_128955829_T_C	Adipose
1_128247388_T_C	Adipose
1_127856379_A_G	Adipose
1_130894339_C_A	Adipose
1_130894339_C_A	Adipose
1_130894520_G_A	Adipose
1_130894339_C_A	Adipose
1_130894339_C_A	Adipose
1_130894339_C_A	Adipose
1_130894339_C_A	Adipose
1_130894339_C_A	Adipose
1_130894339_C_A	Adipose
1_130894339_C_A	Adipose
1_130894339_C_A	Adipose
1_131154484_G_T	Adipose
1_130918500_G_A	Adipose
1_130852516_T_C	Adipose
1_130894339_C_A	Adipose
1_130894339_C_A	Adipose
1_130894339_C_A	Adipose
1_130894339_C_A	Adipose
1_130894339_C_A	Adipose
1_145741148_T_C	Adipose
1_162137420_G_C	Adipose
1_162449824_A_G	Adipose
1_161555003_A_G	Adipose
1_162430075_A_G	Adipose
1_161555003_A_G	Adipose
1_162441185_T_C	Adipose
1_162441950_A_G	Adipose
1_162455638_A_G	Adipose
1_162416923_T_C	Adipose
1_162364573_G_C	Adipose
1_162136853_A_T	Adipose
1_162136853_A_T	Adipose
1_162441950_A_G	Adipose
1_162077566_T_A	Adipose
1_161898444_C_T	Adipose
1_161551900_A_G	Adipose
1_162136853_A_T	Adipose
1_162441185_T_C	Adipose
1_162437276_T_C	Adipose
1_166316244_C_A	Adipose
1_166092105_G_A	Adipose
1_185871309_G_A	Adipose
1_186986408_T_C	Adipose
1_189152030_T_C	Adipose
1_225070822_A_T	Adipose
1_236477520_C_T	Adipose
1_236363352_C_T	Adipose
1_237093809_T_C	Adipose
1_236443817_A_G	Adipose
1_236573343_T_C	Adipose
1_240977351_T_C	Adipose
1_239891324_C_T	Adipose
1_246715760_C_T	Adipose
1_250081379_G_T	Adipose
1_250099994_T_C	Adipose
1_251372031_C_A	Adipose
1_251157199_C_T	Adipose
1_252428150_C_T	Adipose
1_251157114_C_T	Adipose
1_252437300_T_C	Adipose
1_252334817_G_A	Adipose
1_252386286_G_A	Adipose
1_252209188_T_C	Adipose
1_260550128_A_G	Adipose
1_261554171_C_T	Adipose
1_260961233_C_T	Adipose
1_260925976_G_A	Adipose
1_260701541_T_C	Adipose
1_260972596_T_A	Adipose
1_260968081_C_T	Adipose
1_261526006_G_C	Adipose
1_261525998_G_A	Adipose
1_262333277_A_G	Adipose
1_262330303_A_G	Adipose
1_264048156_A_G	Adipose
1_266100600_C_T	Adipose
1_268548494_C_T	Adipose
1_269026610_G_A	Adipose
1_269101034_C_T	Adipose
1_268752758_C_T	Adipose
1_268983582_C_T	Adipose
1_268767608_C_T	Adipose
1_269393943_T_C	Adipose
1_268755111_A_G	Adipose
1_270065308_C_T	Adipose
1_269121996_G_A	Adipose
1_270023252_C_T	Adipose
1_270211687_T_C	Adipose
1_270127710_T_C	Adipose
1_269854536_G_C	Adipose
1_270056683_T_C	Adipose
1_270084684_C_G	Adipose
1_270205654_A_G	Adipose
1_271211761_A_G	Adipose
1_271419269_A_G	Adipose
1_271161841_C_T	Adipose
1_271533952_A_G	Adipose
1_271482232_A_G	Adipose
1_272390705_A_G	Adipose
1_273585008_A_G	Adipose
1_273059239_A_G	Adipose
1_272982392_C_T	Adipose
1_273013687_G_A	Adipose
1_273017491_C_T	Adipose
1_272985656_A_G	Adipose
1_273304787_G_A	Adipose
1_273060902_G_A	Adipose
1_273012041_C_T	Adipose
1_272383213_C_T	Adipose
1_272090488_T_G	Adipose
1_273498544_G_C	Adipose
1_273568066_A_G	Adipose
2_127443_G_C	Adipose
2_395769_G_A	Adipose
2_371884_C_T	Adipose
2_692412_T_C	Adipose
2_1214507_T_C	Adipose
2_2001638_G_A	Adipose
2_2957421_G_A	Adipose
2_4186540_T_C	Adipose
2_4208323_G_C	Adipose
2_4392993_A_G	Adipose
2_4393219_T_C	Adipose
2_4275454_T_C	Adipose
2_5571546_T_C	Adipose
2_5209111_T_C	Adipose
2_5882704_G_A	Adipose
2_5890327_C_T	Adipose
2_6351851_A_G	Adipose
2_5887676_G_A	Adipose
2_5860037_C_T	Adipose
2_6941515_A_G	Adipose
2_6119916_A_G	Adipose
2_6469754_C_G	Adipose
2_6050471_G_A	Adipose
2_7053652_C_A	Adipose
2_7886079_T_C	Adipose
2_8430158_A_G	Adipose
2_8450261_A_C	Adipose
2_8177218_G_A	Adipose
2_8175772_G_A	Adipose
2_8239149_G_C	Adipose
2_8450200_G_A	Adipose
2_8447084_T_G	Adipose
2_9064260_A_T	Adipose
2_8419714_G_C	Adipose
2_8444987_T_C	Adipose
2_8958974_C_A	Adipose
2_8996621_C_T	Adipose
2_9004696_G_A	Adipose
2_8959358_T_C	Adipose
2_8921713_T_C	Adipose
2_9529992_C_A	Adipose
2_9077554_A_G	Adipose
2_9077554_A_G	Adipose
2_8252721_C_A	Adipose
2_9085656_G_A	Adipose
2_9077542_A_G	Adipose
2_9077542_A_G	Adipose
2_8997581_T_C	Adipose
2_8910308_G_T	Adipose
2_9204394_A_G	Adipose
2_9439949_C_T	Adipose
2_9558959_C_T	Adipose
2_10103361_A_G	Adipose
2_11361851_T_C	Adipose
2_13233637_T_C	Adipose
2_13146087_A_T	Adipose
2_13163367_T_C	Adipose
2_13319029_C_G	Adipose
2_13300748_G_A	Adipose
2_12252566_C_T	Adipose
2_13196502_G_A	Adipose
2_13260884_A_G	Adipose
2_13393757_C_G	Adipose
2_13397316_A_G	Adipose
2_15041921_G_A	Adipose
2_16599567_G_A	Adipose
2_15838340_A_G	Adipose
2_17465347_G_A	Adipose
2_18100230_G_A	Adipose
2_26044028_C_A	Adipose
2_27950814_C_T	Adipose
2_41140616_T_G	Adipose
2_41130352_A_G	Adipose
2_40959218_T_C	Adipose
2_45389560_T_A	Adipose
2_44687916_T_C	Adipose
2_44700508_A_G	Adipose
2_47411830_T_C	Adipose
2_46437287_G_T	Adipose
2_51672178_T_C	Adipose
2_58350764_G_C	Adipose
2_59802814_T_C	Adipose
2_60901033_T_C	Adipose
2_61807177_C_T	Adipose
2_60306873_C_T	Adipose
2_62586026_G_T	Adipose
2_61351428_T_C	Adipose
2_62143584_G_A	Adipose
2_65356897_G_T	Adipose
2_68661090_C_A	Adipose
2_69103410_A_G	Adipose
2_70029214_T_C	Adipose
2_70567168_G_A	Adipose
2_70029214_T_C	Adipose
2_69830637_G_A	Adipose
2_70029214_T_C	Adipose
2_70164376_T_C	Adipose
2_73789136_T_C	Adipose
2_80150086_T_C	Adipose
2_78816351_C_T	Adipose
2_85621211_T_C	Adipose
2_88438109_G_A	Adipose
2_89812663_A_G	Adipose
2_95234561_A_G	Adipose
2_95811549_A_G	Adipose
2_103388536_A_G	Adipose
2_108549527_A_G	Adipose
2_114691327_G_A	Adipose
2_117487319_C_T	Adipose
2_134778739_T_A	Adipose
2_134764457_G_A	Adipose
2_134678794_A_C	Adipose
2_134680745_T_C	Adipose
2_136480349_T_G	Adipose
2_136322899_C_A	Adipose
2_136838432_T_C	Adipose
2_137057834_G_A	Adipose
2_136932598_T_C	Adipose
2_138361491_G_A	Adipose
2_141342503_A_G	Adipose
2_142263494_G_T	Adipose
2_143055333_T_G	Adipose
2_143140817_C_T	Adipose
2_150647557_C_G	Adipose
2_150439722_C_T	Adipose
2_151028809_T_C	Adipose
2_150993941_G_A	Adipose
2_151267024_G_A	Adipose
2_151028809_T_C	Adipose
2_151072837_G_A	Adipose
2_151156963_G_A	Adipose
2_151167879_A_G	Adipose
2_151208169_G_A	Adipose
2_151147237_G_A	Adipose
3_335772_C_T	Adipose
3_684475_T_G	Adipose
3_557651_T_C	Adipose
3_663676_C_T	Adipose
3_718709_G_T	Adipose
3_659140_T_C	Adipose
3_1046215_C_T	Adipose
3_1892207_T_A	Adipose
3_1813874_T_C	Adipose
3_1041518_T_C	Adipose
3_1833943_T_C	Adipose
3_3834463_A_G	Adipose
3_5004387_A_G	Adipose
3_4770558_A_G	Adipose
3_4743873_A_G	Adipose
3_5114223_G_T	Adipose
3_4769450_T_C	Adipose
3_5119575_C_T	Adipose
3_4806437_C_T	Adipose
3_4778774_G_A	Adipose
3_4781680_C_T	Adipose
3_4568851_C_T	Adipose
3_4205143_A_G	Adipose
3_4441479_C_A	Adipose
3_4729917_G_A	Adipose
3_4781488_T_C	Adipose
3_4978989_A_G	Adipose
3_4780289_G_C	Adipose
3_4550600_C_T	Adipose
3_5209138_T_C	Adipose
3_6331919_C_A	Adipose
3_6348416_A_G	Adipose
3_6383892_G_A	Adipose
3_6393739_A_G	Adipose
3_6285341_G_T	Adipose
3_7829355_G_A	Adipose
3_7934933_T_C	Adipose
3_8540200_T_C	Adipose
3_8138304_C_T	Adipose
3_7958169_A_G	Adipose
3_8515845_C_A	Adipose
3_8515845_C_A	Adipose
3_7965326_C_T	Adipose
3_7937942_G_A	Adipose
3_7932685_G_A	Adipose
3_7819880_T_C	Adipose
3_8516540_T_A	Adipose
3_8480829_C_T	Adipose
3_8174833_G_C	Adipose
3_8514119_G_A	Adipose
3_8865756_G_C	Adipose
3_9796463_T_C	Adipose
3_9730919_C_T	Adipose
3_10672823_T_G	Adipose
3_9698940_A_G	Adipose
3_9967632_C_T	Adipose
3_11312777_T_G	Adipose
3_11227387_C_G	Adipose
3_11298301_C_T	Adipose
3_11490547_C_T	Adipose
3_10893471_A_G	Adipose
3_11325562_G_A	Adipose
3_16695138_G_A	Adipose
3_17263010_A_G	Adipose
3_18117847_G_C	Adipose
3_18177469_G_A	Adipose
3_17808560_C_T	Adipose
3_17889989_G_A	Adipose
3_18004894_T_C	Adipose
3_17801066_C_T	Adipose
3_18511890_C_G	Adipose
3_17749370_G_C	Adipose
3_17981159_C_T	Adipose
3_18154859_G_A	Adipose
3_18082700_T_C	Adipose
3_18345723_G_T	Adipose
3_18431235_C_G	Adipose
3_18655169_C_T	Adipose
3_19578648_G_A	Adipose
3_19523703_C_T	Adipose
3_19544861_G_A	Adipose
3_22543855_G_A	Adipose
3_23864756_G_A	Adipose
3_26732163_C_T	Adipose
3_29278592_A_T	Adipose
3_29260174_C_T	Adipose
3_31106615_G_A	Adipose
3_31462071_G_T	Adipose
3_31121353_G_A	Adipose
3_31163286_G_A	Adipose
3_32470138_T_C	Adipose
3_31832763_A_G	Adipose
3_31325696_G_T	Adipose
3_37593974_C_T	Adipose
3_38128226_A_C	Adipose
3_37732305_C_A	Adipose
3_39323416_G_T	Adipose
3_39123748_T_C	Adipose
3_44130128_G_A	Adipose
3_44144407_C_T	Adipose
3_44821891_A_G	Adipose
3_44190021_C_T	Adipose
3_44190021_C_T	Adipose
3_45862353_T_C	Adipose
3_46836858_G_A	Adipose
3_46768038_G_A	Adipose
3_46977725_C_G	Adipose
3_47714158_A_G	Adipose
3_49501409_C_T	Adipose
3_55572564_G_C	Adipose
3_58036674_G_A	Adipose
3_58145114_G_A	Adipose
3_59308462_T_C	Adipose
3_59322791_G_C	Adipose
3_59541629_T_G	Adipose
3_58408246_G_T	Adipose
3_59390619_A_C	Adipose
3_59410319_G_T	Adipose
3_59593315_T_C	Adipose
3_59386681_C_G	Adipose
3_59407590_T_C	Adipose
3_58999767_A_C	Adipose
3_58828706_A_G	Adipose
3_59410274_G_A	Adipose
3_59253117_T_C	Adipose
3_58751015_G_A	Adipose
3_58841955_A_C	Adipose
3_72514119_C_T	Adipose
3_73802390_C_T	Adipose
3_78236648_G_A	Adipose
3_80860856_T_C	Adipose
3_85978953_G_A	Adipose
3_86075322_A_T	Adipose
3_86128416_G_A	Adipose
3_85701049_A_C	Adipose
3_85701596_A_T	Adipose
3_85666513_G_T	Adipose
3_92213531_A_C	Adipose
3_92095729_C_G	Adipose
3_93942421_G_A	Adipose
3_94029216_G_A	Adipose
3_96197271_A_G	Adipose
3_96940457_C_G	Adipose
3_101482232_A_G	Adipose
3_101531060_C_T	Adipose
3_103378415_A_G	Adipose
3_102984559_G_A	Adipose
3_103380645_C_T	Adipose
3_103106443_T_A	Adipose
3_103144088_T_C	Adipose
3_103610271_T_C	Adipose
3_107014557_C_T	Adipose
3_107350477_G_A	Adipose
3_107420339_G_T	Adipose
3_110313163_C_T	Adipose
3_111781435_C_T	Adipose
3_111395996_T_C	Adipose
3_117639991_C_T	Adipose
3_117639926_G_A	Adipose
3_118164985_G_C	Adipose
3_118265494_T_C	Adipose
3_121847493_G_A	Adipose
3_121848230_G_A	Adipose
3_121816049_G_T	Adipose
3_122185614_A_G	Adipose
3_121804393_G_A	Adipose
3_124993215_G_A	Adipose
3_125472827_C_A	Adipose
3_126460235_G_A	Adipose
3_127445679_T_C	Adipose
3_126902709_C_T	Adipose
3_126921969_G_C	Adipose
3_131288941_G_A	Adipose
3_131306144_A_G	Adipose
3_131326606_C_T	Adipose
3_131308513_T_C	Adipose
3_132343070_T_C	Adipose
3_131398581_G_T	Adipose
4_593833_T_C	Adipose
4_593833_T_C	Adipose
4_1025940_G_A	Adipose
4_56832_G_A	Adipose
4_1029452_G_T	Adipose
4_584999_C_A	Adipose
4_1232503_G_A	Adipose
4_1232278_T_C	Adipose
4_1232278_T_C	Adipose
4_1194777_G_C	Adipose
4_709444_A_G	Adipose
4_719508_C_T	Adipose
4_1247750_C_A	Adipose
4_3180879_C_A	Adipose
4_2509961_G_A	Adipose
4_3159846_G_A	Adipose
4_10645112_C_T	Adipose
4_18906668_T_C	Adipose
4_19160354_T_C	Adipose
4_36212439_C_T	Adipose
4_37172671_G_A	Adipose
4_40291961_A_G	Adipose
4_40122797_G_T	Adipose
4_40311154_C_T	Adipose
4_40366171_T_A	Adipose
4_40122797_G_T	Adipose
4_40122797_G_T	Adipose
4_41758800_T_C	Adipose
4_41801571_C_T	Adipose
4_42245526_C_G	Adipose
4_54941920_C_G	Adipose
4_55395350_G_A	Adipose
4_55548975_A_C	Adipose
4_55581644_G_A	Adipose
4_54915178_C_T	Adipose
4_70929144_A_G	Adipose
4_70979852_A_G	Adipose
4_70979852_A_G	Adipose
4_72104224_A_G	Adipose
4_75950278_A_G	Adipose
4_75949631_T_A	Adipose
4_75942783_G_A	Adipose
4_75530427_C_T	Adipose
4_77068283_T_C	Adipose
4_77640706_C_G	Adipose
4_77640706_C_G	Adipose
4_79825727_C_T	Adipose
4_83299859_C_T	Adipose
4_83368274_G_A	Adipose
4_84194466_C_T	Adipose
4_87943228_C_T	Adipose
4_88585787_G_T	Adipose
4_90379789_G_A	Adipose
4_93506551_T_G	Adipose
4_92770946_A_G	Adipose
4_93132074_G_A	Adipose
4_93498669_G_A	Adipose
4_94637079_G_A	Adipose
4_94100178_G_C	Adipose
4_93897455_T_C	Adipose
4_94634722_G_A	Adipose
4_93603124_G_A	Adipose
4_93846535_G_C	Adipose
4_93741694_C_A	Adipose
4_95879409_A_G	Adipose
4_95821674_A_C	Adipose
4_95491148_C_T	Adipose
4_98225980_C_T	Adipose
4_98205921_G_A	Adipose
4_97677264_G_C	Adipose
4_97669280_C_T	Adipose
4_97224386_C_T	Adipose
4_98616975_A_G	Adipose
4_98937013_G_T	Adipose
4_98935651_G_T	Adipose
4_99032898_T_C	Adipose
4_98574990_G_A	Adipose
4_98132718_A_C	Adipose
4_98845386_G_A	Adipose
4_103963606_G_C	Adipose
4_107751985_G_A	Adipose
4_107751985_G_A	Adipose
4_110377199_C_T	Adipose
4_110625636_C_T	Adipose
4_110822210_G_A	Adipose
4_110800341_G_T	Adipose
4_110822082_T_C	Adipose
4_111398655_C_T	Adipose
4_111392655_A_G	Adipose
4_110869916_T_C	Adipose
4_111052523_T_C	Adipose
4_117980764_T_C	Adipose
4_118064007_T_G	Adipose
4_117962652_G_A	Adipose
4_118122447_C_T	Adipose
4_122192256_C_T	Adipose
4_122192151_T_C	Adipose
4_122829287_C_T	Adipose
4_123407223_G_A	Adipose
4_122831604_C_T	Adipose
4_122831282_C_T	Adipose
4_123806645_G_A	Adipose
4_124343793_G_A	Adipose
4_124784327_A_G	Adipose
4_124790185_G_A	Adipose
4_125831590_A_G	Adipose
4_127077083_C_G	Adipose
4_127546721_A_G	Adipose
4_127500392_A_G	Adipose
4_129096708_C_T	Adipose
4_129190101_G_C	Adipose
4_130618716_A_G	Adipose
4_130399606_G_A	Adipose
5_578821_G_T	Adipose
5_3293229_C_G	Adipose
5_2762958_A_G	Adipose
5_3265690_T_G	Adipose
5_4085496_C_T	Adipose
5_5718909_G_A	Adipose
5_5793823_C_T	Adipose
5_5766799_A_C	Adipose
5_6565019_T_C	Adipose
5_6040661_A_G	Adipose
5_6667270_G_A	Adipose
5_6135316_C_T	Adipose
5_6033804_G_T	Adipose
5_6032662_C_T	Adipose
5_6158387_T_C	Adipose
5_6848188_A_G	Adipose
5_6900583_A_T	Adipose
5_7238310_G_A	Adipose
5_6900583_A_T	Adipose
5_7962191_T_C	Adipose
5_7619231_C_T	Adipose
5_8992972_G_A	Adipose
5_8869110_G_T	Adipose
5_10042210_G_A	Adipose
5_10186442_G_A	Adipose
5_10128138_G_A	Adipose
5_10167024_A_G	Adipose
5_8762224_G_A	Adipose
5_10114960_C_T	Adipose
5_9098705_G_T	Adipose
5_8858372_G_T	Adipose
5_9670339_T_C	Adipose
5_10608135_C_T	Adipose
5_9509503_A_T	Adipose
5_10151449_C_T	Adipose
5_10608135_C_T	Adipose
5_10156181_A_G	Adipose
5_10026616_C_G	Adipose
5_11270210_G_A	Adipose
5_12187989_T_C	Adipose
5_11898341_A_G	Adipose
5_11438562_G_A	Adipose
5_11429844_A_T	Adipose
5_11909830_T_C	Adipose
5_11414789_A_G	Adipose
5_11422811_T_C	Adipose
5_11417662_C_T	Adipose
5_11447236_C_T	Adipose
5_11430024_A_G	Adipose
5_14835226_C_T	Adipose
5_14118787_T_G	Adipose
5_15567479_C_T	Adipose
5_16000631_C_T	Adipose
5_16008409_T_C	Adipose
5_16001966_G_A	Adipose
5_15067979_A_C	Adipose
5_15478269_T_C	Adipose
5_15602470_G_A	Adipose
5_15992391_T_C	Adipose
5_16007871_C_T	Adipose
5_16574604_G_A	Adipose
5_16574604_G_A	Adipose
5_18553819_G_A	Adipose
5_18376523_T_C	Adipose
5_18911846_C_T	Adipose
5_19488513_G_A	Adipose
5_21729046_G_A	Adipose
5_22006120_T_C	Adipose
5_22954174_C_T	Adipose
5_22254156_C_G	Adipose
5_22139636_A_T	Adipose
5_29126423_C_T	Adipose
5_38813712_T_G	Adipose
5_46030357_C_T	Adipose
5_45920832_G_A	Adipose
5_45962796_C_A	Adipose
5_48883252_T_C	Adipose
5_51883548_G_T	Adipose
5_51802553_A_G	Adipose
5_51925735_T_C	Adipose
5_56997926_C_T	Adipose
5_57583118_G_C	Adipose
5_59412546_A_G	Adipose
5_59527673_G_A	Adipose
5_59649299_A_G	Adipose
5_59645443_G_T	Adipose
5_61375638_C_A	Adipose
5_61758337_C_T	Adipose
5_61755072_G_A	Adipose
5_61935536_A_G	Adipose
5_62546673_C_T	Adipose
5_61864251_A_G	Adipose
5_61864251_A_G	Adipose
5_61371754_A_G	Adipose
5_61843666_G_A	Adipose
5_62514864_T_C	Adipose
5_62709749_G_A	Adipose
5_63076815_T_C	Adipose
5_63852223_G_A	Adipose
5_63572542_T_C	Adipose
5_63916178_A_G	Adipose
5_63634338_A_G	Adipose
5_62985095_C_T	Adipose
5_64107501_T_C	Adipose
5_63645354_C_T	Adipose
5_68667603_A_G	Adipose
5_68738649_T_C	Adipose
5_69936959_C_G	Adipose
5_70235153_T_A	Adipose
5_70062006_G_A	Adipose
5_73715062_C_T	Adipose
5_78152572_C_T	Adipose
5_78152762_C_T	Adipose
5_78164869_G_A	Adipose
5_78087120_A_G	Adipose
5_77491198_A_T	Adipose
5_78314424_T_C	Adipose
5_78559017_G_A	Adipose
5_78322418_T_C	Adipose
5_78530051_G_A	Adipose
5_78320772_C_T	Adipose
5_78359276_G_A	Adipose
5_80171706_G_A	Adipose
5_79578142_G_A	Adipose
5_79696403_A_G	Adipose
5_80233687_T_C	Adipose
5_82459787_G_A	Adipose
5_82870575_G_A	Adipose
5_82443343_C_A	Adipose
5_93267799_C_T	Adipose
5_93220554_A_T	Adipose
6_673143_C_T	Adipose
6_879377_T_C	Adipose
6_365359_C_G	Adipose
6_874703_G_A	Adipose
6_325147_A_G	Adipose
6_1905105_C_G	Adipose
6_952315_G_A	Adipose
6_952315_G_A	Adipose
6_1668615_A_C	Adipose
6_849875_C_T	Adipose
6_1671002_C_T	Adipose
6_605565_A_G	Adipose
6_1918785_G_T	Adipose
6_701779_C_A	Adipose
6_3154240_A_G	Adipose
6_3726807_G_A	Adipose
6_4461061_G_A	Adipose
6_3115756_T_C	Adipose
6_4063191_C_A	Adipose
6_4216879_C_G	Adipose
6_4145506_T_C	Adipose
6_4528675_C_T	Adipose
6_10728605_C_T	Adipose
6_10713176_G_A	Adipose
6_17337869_C_G	Adipose
6_17337869_C_G	Adipose
6_17123802_C_G	Adipose
6_17785154_T_A	Adipose
6_17722927_C_G	Adipose
6_18645212_C_T	Adipose
6_19145365_T_C	Adipose
6_19566419_C_G	Adipose
6_19424749_C_T	Adipose
6_19312515_A_C	Adipose
6_19436672_C_T	Adipose
6_20388581_G_A	Adipose
6_20038197_C_T	Adipose
6_27580128_A_G	Adipose
6_27511417_T_A	Adipose
6_27580128_A_G	Adipose
6_27511417_T_A	Adipose
6_27786167_A_G	Adipose
6_27417523_T_C	Adipose
6_27557127_G_A	Adipose
6_28640485_C_T	Adipose
6_27757171_G_A	Adipose
6_28450637_A_C	Adipose
6_28332308_G_A	Adipose
6_30062022_G_A	Adipose
6_29425473_T_C	Adipose
6_29418625_A_G	Adipose
6_29437460_T_C	Adipose
6_29403323_T_C	Adipose
6_39742231_A_G	Adipose
6_39367703_T_C	Adipose
6_39363990_G_A	Adipose
6_39363990_G_A	Adipose
6_39815238_G_A	Adipose
6_42783926_C_G	Adipose
6_44644501_C_A	Adipose
6_44867101_C_A	Adipose
6_45936696_A_C	Adipose
6_45806177_G_A	Adipose
6_46468089_G_A	Adipose
6_47101875_A_G	Adipose
6_48424278_G_A	Adipose
6_51002741_T_C	Adipose
6_51016520_T_C	Adipose
6_51498603_C_T	Adipose
6_53143191_A_G	Adipose
6_52004137_A_G	Adipose
6_53083254_A_G	Adipose
6_54273301_A_G	Adipose
6_56809244_T_C	Adipose
6_58176376_G_A	Adipose
6_58131217_C_T	Adipose
6_58376902_C_T	Adipose
6_58952697_A_G	Adipose
6_61355600_G_A	Adipose
6_62108931_C_T	Adipose
6_62108931_C_T	Adipose
6_62807559_A_T	Adipose
6_62990832_C_T	Adipose
6_63871015_C_T	Adipose
6_64287414_C_T	Adipose
6_64335955_C_T	Adipose
6_65156847_G_A	Adipose
6_67337664_G_A	Adipose
6_67485890_G_A	Adipose
6_67677850_G_C	Adipose
6_67480695_G_A	Adipose
6_66977552_T_C	Adipose
6_67383248_G_A	Adipose
6_69993621_G_A	Adipose
6_70139296_T_C	Adipose
6_70686177_C_T	Adipose
6_69777034_G_T	Adipose
6_68978709_C_T	Adipose
6_71249811_G_A	Adipose
6_70486696_C_T	Adipose
6_70003853_A_G	Adipose
6_70425037_T_C	Adipose
6_70002177_A_G	Adipose
6_70136603_T_C	Adipose
6_70233028_G_A	Adipose
6_72480984_A_G	Adipose
6_71846155_G_A	Adipose
6_71891565_G_A	Adipose
6_72553056_G_T	Adipose
6_74942786_C_A	Adipose
6_75537446_A_G	Adipose
6_75728815_C_T	Adipose
6_75559255_G_C	Adipose
6_75618470_C_T	Adipose
6_77335867_G_A	Adipose
6_77779816_G_A	Adipose
6_77834922_C_A	Adipose
6_78745186_T_C	Adipose
6_78832656_G_T	Adipose
6_80012613_C_G	Adipose
6_80465276_G_A	Adipose
6_81335443_C_T	Adipose
6_82575927_C_G	Adipose
6_83109095_A_G	Adipose
6_83691180_G_C	Adipose
6_84446853_G_A	Adipose
6_88804195_G_A	Adipose
6_89330281_G_A	Adipose
6_88971048_T_C	Adipose
6_92233073_T_C	Adipose
6_92315515_A_G	Adipose
6_92429084_A_G	Adipose
6_97335931_C_T	Adipose
6_97256491_T_C	Adipose
6_96877987_C_A	Adipose
6_97267293_G_C	Adipose
6_98535573_C_T	Adipose
6_97675415_G_A	Adipose
6_97637332_T_C	Adipose
6_103658860_G_C	Adipose
6_103463056_C_T	Adipose
6_108446245_T_C	Adipose
6_116248241_T_G	Adipose
6_116218931_T_G	Adipose
6_135348118_T_C	Adipose
6_145607040_T_C	Adipose
6_147178251_C_T	Adipose
6_147178849_C_T	Adipose
6_147179219_G_A	Adipose
6_147180579_T_C	Adipose
6_147182676_C_G	Adipose
6_147173323_A_T	Adipose
6_147177270_G_A	Adipose
6_147180342_A_G	Adipose
6_148855096_C_G	Adipose
6_149075181_G_A	Adipose
6_155893922_A_T	Adipose
6_155893922_A_T	Adipose
6_155893832_T_C	Adipose
6_157322131_T_C	Adipose
6_158166572_C_T	Adipose
6_158424108_G_A	Adipose
6_157517750_A_C	Adipose
6_158236889_A_G	Adipose
6_159189006_G_A	Adipose
6_159351366_A_G	Adipose
6_159163862_C_T	Adipose
6_159034376_A_G	Adipose
6_165849981_T_C	Adipose
6_165688446_A_G	Adipose
6_165136811_T_C	Adipose
6_165259185_C_T	Adipose
6_165816893_G_A	Adipose
6_165766632_T_C	Adipose
6_165973290_A_G	Adipose
6_164861154_C_A	Adipose
6_165848037_G_C	Adipose
6_165861301_C_T	Adipose
6_166473183_C_T	Adipose
6_164888191_A_G	Adipose
6_165845619_T_C	Adipose
6_165961008_G_A	Adipose
6_166319222_T_G	Adipose
6_167357064_G_A	Adipose
6_167361069_T_C	Adipose
6_167364997_T_C	Adipose
6_166553579_C_T	Adipose
6_167652021_C_T	Adipose
6_167913053_G_A	Adipose
6_167842177_G_A	Adipose
6_168657060_T_C	Adipose
6_170750956_A_G	Adipose
7_1789598_A_G	Adipose
7_1665207_C_T	Adipose
7_1990127_T_C	Adipose
7_2445348_C_T	Adipose
7_1712067_C_G	Adipose
7_1858873_T_C	Adipose
7_2399501_A_G	Adipose
7_1793519_C_T	Adipose
7_1737986_C_T	Adipose
7_2232246_C_T	Adipose
7_1889983_C_A	Adipose
7_1889983_C_A	Adipose
7_1903273_T_G	Adipose
7_1655014_T_C	Adipose
7_1887784_G_T	Adipose
7_1889983_C_A	Adipose
7_3001904_T_G	Adipose
7_2990301_T_C	Adipose
7_2977362_T_C	Adipose
7_2966126_G_C	Adipose
7_9741176_C_G	Adipose
7_9682045_T_C	Adipose
7_9986984_A_G	Adipose
7_10120124_T_C	Adipose
7_10124579_G_T	Adipose
7_15907059_T_A	Adipose
7_19508404_A_G	Adipose
7_21025621_G_A	Adipose
7_21142450_C_T	Adipose
7_21013454_A_C	Adipose
7_22023450_T_A	Adipose
7_22121707_C_G	Adipose
7_20983084_T_C	Adipose
7_20994638_C_T	Adipose
7_21410055_A_G	Adipose
7_23012664_G_A	Adipose
7_23005273_G_A	Adipose
7_23069542_A_T	Adipose
7_23604367_C_T	Adipose
7_23007982_T_G	Adipose
7_23138547_G_A	Adipose
7_23138547_G_A	Adipose
7_23035339_G_A	Adipose
7_22637232_C_G	Adipose
7_23845105_G_A	Adipose
7_22942192_G_C	Adipose
7_22564744_G_A	Adipose
7_23016843_C_G	Adipose
7_23106195_T_G	Adipose
7_22942859_A_G	Adipose
7_22958506_C_T	Adipose
7_22960167_G_A	Adipose
7_22958556_T_C	Adipose
7_23263900_G_A	Adipose
7_23105180_A_G	Adipose
7_23092706_A_G	Adipose
7_23003721_A_G	Adipose
7_23003721_A_G	Adipose
7_23000528_T_A	Adipose
7_23000528_T_A	Adipose
7_23853517_G_A	Adipose
7_23106195_T_G	Adipose
7_23441849_A_G	Adipose
7_23424074_C_A	Adipose
7_25118655_G_A	Adipose
7_25001627_C_T	Adipose
7_24950509_G_A	Adipose
7_24982028_G_A	Adipose
7_24976181_C_G	Adipose
7_24260467_G_C	Adipose
7_24976181_C_G	Adipose
7_25220114_C_T	Adipose
7_24950509_G_A	Adipose
7_24958848_T_A	Adipose
7_24960093_A_G	Adipose
7_24944777_T_G	Adipose
7_29665087_C_T	Adipose
7_29267528_A_G	Adipose
7_30978323_A_G	Adipose
7_31347370_C_G	Adipose
7_32090840_G_T	Adipose
7_31323372_T_G	Adipose
7_32706603_C_T	Adipose
7_30992952_G_A	Adipose
7_33645269_T_C	Adipose
7_38743647_A_T	Adipose
7_38458964_C_T	Adipose
7_39261605_A_C	Adipose
7_41485689_T_G	Adipose
7_40929330_G_A	Adipose
7_41487135_T_C	Adipose
7_41447518_A_G	Adipose
7_41446732_C_G	Adipose
7_46749048_G_A	Adipose
7_47621112_T_C	Adipose
7_46865688_C_T	Adipose
7_46262531_T_C	Adipose
7_47962839_T_C	Adipose
7_48210075_G_A	Adipose
7_52109030_C_T	Adipose
7_50955477_C_T	Adipose
7_52096301_T_C	Adipose
7_51934748_C_T	Adipose
7_52551134_G_A	Adipose
7_52080803_C_A	Adipose
7_52113706_A_G	Adipose
7_52865963_C_T	Adipose
7_51954295_T_C	Adipose
7_53055690_G_A	Adipose
7_55256689_G_A	Adipose
7_55660397_T_G	Adipose
7_57168093_G_A	Adipose
7_57168093_G_A	Adipose
7_57123064_G_A	Adipose
7_64821473_G_A	Adipose
7_65341463_G_A	Adipose
7_75248855_A_T	Adipose
7_75289069_T_C	Adipose
7_75176831_C_T	Adipose
7_77831077_A_C	Adipose
7_78015282_A_G	Adipose
7_77846133_T_C	Adipose
7_88144996_A_G	Adipose
7_91417867_A_G	Adipose
7_91417867_A_G	Adipose
7_91362556_G_A	Adipose
7_91414052_T_A	Adipose
7_93039248_G_A	Adipose
7_93351405_C_T	Adipose
7_96504684_A_G	Adipose
7_96532671_G_A	Adipose
7_96504684_A_G	Adipose
7_97045188_C_A	Adipose
7_96609994_C_T	Adipose
7_98308513_T_C	Adipose
7_98304312_A_C	Adipose
7_100535642_A_G	Adipose
7_104271680_A_G	Adipose
7_104214777_C_A	Adipose
7_112169767_A_G	Adipose
7_113113182_T_G	Adipose
7_113532450_A_T	Adipose
7_114164786_C_T	Adipose
7_114180098_T_C	Adipose
7_114276926_G_A	Adipose
7_116671397_C_T	Adipose
7_121182754_A_G	Adipose
7_121202685_G_A	Adipose
7_121131244_A_C	Adipose
7_121241898_G_T	Adipose
7_121182028_G_A	Adipose
7_121335421_G_C	Adipose
8_883783_C_T	Adipose
8_1309418_T_C	Adipose
8_506685_C_T	Adipose
8_969157_A_C	Adipose
8_964017_T_C	Adipose
8_1471808_G_A	Adipose
8_1931601_G_A	Adipose
8_2139129_C_T	Adipose
8_1928954_C_G	Adipose
8_2079958_T_C	Adipose
8_1928954_C_G	Adipose
8_1888273_G_A	Adipose
8_2734935_T_C	Adipose
8_3811689_G_A	Adipose
8_4096269_T_G	Adipose
8_11044843_C_T	Adipose
8_11043138_C_T	Adipose
8_11001432_C_T	Adipose
8_10885891_G_T	Adipose
8_10975321_T_C	Adipose
8_12581321_A_C	Adipose
8_12623862_C_T	Adipose
8_19308104_G_T	Adipose
8_19283948_C_T	Adipose
8_30059582_C_T	Adipose
8_29349429_A_G	Adipose
8_30650686_C_T	Adipose
8_31139157_T_A	Adipose
8_30380252_A_T	Adipose
8_30348122_C_T	Adipose
8_30770667_C_T	Adipose
8_31279661_G_C	Adipose
8_33122514_T_C	Adipose
8_39052729_C_T	Adipose
8_38763322_C_T	Adipose
8_38741819_T_C	Adipose
8_87501153_A_G	Adipose
8_97316740_C_T	Adipose
8_96606415_G_C	Adipose
8_99146091_T_G	Adipose
8_99849567_C_T	Adipose
8_102412154_T_C	Adipose
8_102411951_C_T	Adipose
8_109486506_A_C	Adipose
8_112539255_A_G	Adipose
8_112646005_T_C	Adipose
8_112527333_T_C	Adipose
8_117990869_A_C	Adipose
8_118234802_C_T	Adipose
8_120500022_A_G	Adipose
8_120505933_G_A	Adipose
8_120677023_C_T	Adipose
8_120872954_G_A	Adipose
8_130328244_A_G	Adipose
8_130531493_C_T	Adipose
8_130321299_T_A	Adipose
8_130347726_T_C	Adipose
8_131677000_T_C	Adipose
8_133936111_C_T	Adipose
8_133833841_C_T	Adipose
8_133833897_C_T	Adipose
8_135000920_C_A	Adipose
8_134989235_C_A	Adipose
8_135107669_A_C	Adipose
8_135493826_G_A	Adipose
8_135298107_G_A	Adipose
8_135295669_C_G	Adipose
8_134973069_G_T	Adipose
8_135501708_G_C	Adipose
8_135119145_A_G	Adipose
8_135186442_C_T	Adipose
9_770881_C_T	Adipose
9_3161608_T_G	Adipose
9_3330224_G_A	Adipose
9_3180742_T_C	Adipose
9_6751588_C_G	Adipose
9_7142270_C_T	Adipose
9_7262495_C_T	Adipose
9_6392466_G_A	Adipose
9_6670749_C_T	Adipose
9_7823832_A_G	Adipose
9_8382327_T_A	Adipose
9_8392331_A_G	Adipose
9_8408823_C_T	Adipose
9_8407367_A_G	Adipose
9_8395264_A_T	Adipose
9_7493274_T_C	Adipose
9_8394891_G_C	Adipose
9_8394891_G_C	Adipose
9_7794211_G_A	Adipose
9_7821256_C_T	Adipose
9_8412767_G_A	Adipose
9_8474158_T_C	Adipose
9_8393700_C_T	Adipose
9_8626399_C_G	Adipose
9_8567116_A_G	Adipose
9_8443674_G_A	Adipose
9_9146134_A_G	Adipose
9_8443231_C_T	Adipose
9_7802956_G_A	Adipose
9_9538639_A_G	Adipose
9_10368179_C_T	Adipose
9_9530499_C_T	Adipose
9_9526158_T_C	Adipose
9_9525534_A_C	Adipose
9_9536355_C_T	Adipose
9_9644446_C_T	Adipose
9_9788004_A_G	Adipose
9_10369676_A_C	Adipose
9_10360954_A_C	Adipose
9_10548383_A_C	Adipose
9_9522667_C_T	Adipose
9_9671199_G_A	Adipose
9_9623197_G_T	Adipose
9_9671621_A_G	Adipose
9_9545155_T_G	Adipose
9_9676342_G_A	Adipose
9_9614233_C_T	Adipose
9_10938534_C_G	Adipose
9_9646575_G_C	Adipose
9_10933752_T_C	Adipose
9_10368179_C_T	Adipose
9_9580270_A_G	Adipose
9_10363112_C_T	Adipose
9_10613572_G_A	Adipose
9_9671587_C_T	Adipose
9_10628139_T_G	Adipose
9_10936570_G_A	Adipose
9_11232064_T_C	Adipose
9_11136864_G_A	Adipose
9_11124502_G_A	Adipose
9_11169654_G_T	Adipose
9_11820336_C_T	Adipose
9_11822647_T_C	Adipose
9_11811314_G_A	Adipose
9_11120403_G_A	Adipose
9_11172336_T_C	Adipose
9_11189254_C_T	Adipose
9_12122894_C_T	Adipose
9_12484609_A_G	Adipose
9_12099903_G_T	Adipose
9_12483245_T_C	Adipose
9_12482739_G_C	Adipose
9_12219597_A_G	Adipose
9_12504465_C_A	Adipose
9_12138381_A_G	Adipose
9_12665419_A_G	Adipose
9_12080276_A_G	Adipose
9_12654889_A_G	Adipose
9_12992377_G_A	Adipose
9_13000257_G_A	Adipose
9_12825673_A_C	Adipose
9_12851553_A_G	Adipose
9_12798422_T_G	Adipose
9_13026266_A_C	Adipose
9_17123455_A_G	Adipose
9_17083422_T_C	Adipose
9_19612709_C_T	Adipose
9_20299050_G_C	Adipose
9_20278605_T_C	Adipose
9_20292726_A_C	Adipose
9_20183676_G_C	Adipose
9_20167637_C_T	Adipose
9_25640086_A_G	Adipose
9_26680443_C_T	Adipose
9_27160527_A_G	Adipose
9_28016105_C_G	Adipose
9_28180068_C_A	Adipose
9_28218836_C_A	Adipose
9_32963607_G_A	Adipose
9_36873924_C_T	Adipose
9_36717569_A_G	Adipose
9_36910187_T_C	Adipose
9_36378265_T_C	Adipose
9_36234225_C_G	Adipose
9_36020587_G_A	Adipose
9_39523138_T_G	Adipose
9_39488396_A_G	Adipose
9_39326464_C_T	Adipose
9_39795213_G_A	Adipose
9_39717042_T_C	Adipose
9_39906250_T_C	Adipose
9_39467232_A_G	Adipose
9_39830761_T_G	Adipose
9_41422049_A_G	Adipose
9_41422049_A_G	Adipose
9_41978217_C_T	Adipose
9_41978217_C_T	Adipose
9_41987493_A_G	Adipose
9_41987493_A_G	Adipose
9_41978217_C_T	Adipose
9_45996164_G_C	Adipose
9_49687896_C_A	Adipose
9_50587438_A_G	Adipose
9_50584511_A_G	Adipose
9_52793969_A_C	Adipose
9_64199256_A_C	Adipose
9_64338725_T_C	Adipose
9_65227319_T_C	Adipose
9_65074612_A_G	Adipose
9_65074612_A_G	Adipose
9_65101483_A_G	Adipose
9_65074612_A_G	Adipose
9_65123755_G_A	Adipose
9_65127444_G_A	Adipose
9_66445297_C_T	Adipose
9_67960332_A_G	Adipose
9_72344347_G_A	Adipose
9_73032827_C_T	Adipose
9_77544559_C_T	Adipose
9_77838430_T_C	Adipose
9_81837338_T_C	Adipose
9_102349432_A_G	Adipose
9_102370307_A_G	Adipose
9_102349432_A_G	Adipose
9_102856380_T_C	Adipose
9_103355452_C_T	Adipose
9_102248516_C_G	Adipose
9_102971336_A_G	Adipose
9_105347817_T_C	Adipose
9_105968005_C_T	Adipose
9_105471980_A_G	Adipose
9_105471980_A_G	Adipose
9_105990390_A_G	Adipose
9_105877486_A_G	Adipose
9_107307076_C_T	Adipose
9_107689429_T_A	Adipose
9_105969691_T_C	Adipose
9_107309904_T_C	Adipose
9_107309904_T_C	Adipose
9_107556925_G_A	Adipose
9_107713442_C_T	Adipose
9_105963180_T_C	Adipose
9_107038067_A_G	Adipose
9_116161835_T_C	Adipose
9_117044169_G_A	Adipose
9_116178720_T_G	Adipose
9_116091951_G_A	Adipose
9_116112549_G_A	Adipose
9_121513916_A_T	Adipose
9_122078903_A_G	Adipose
9_122597660_T_C	Adipose
9_121715157_C_T	Adipose
9_124380633_G_A	Adipose
9_124472344_A_G	Adipose
9_124395688_C_A	Adipose
9_124107159_C_T	Adipose
9_124471662_T_C	Adipose
9_124410368_T_C	Adipose
9_124364825_G_A	Adipose
9_129266552_A_G	Adipose
9_133131680_T_C	Adipose
9_133222298_T_C	Adipose
9_133189609_A_G	Adipose
9_135026444_A_G	Adipose
9_135029646_G_A	Adipose
9_134789566_C_A	Adipose
9_134796750_A_G	Adipose
9_134938295_G_A	Adipose
10_9682600_C_T	Adipose
10_9546527_T_A	Adipose
10_10216256_C_G	Adipose
10_11475826_T_C	Adipose
10_11710256_T_G	Adipose
10_11694230_C_T	Adipose
10_12700512_A_T	Adipose
10_12454409_A_T	Adipose
10_13769236_C_A	Adipose
10_13769016_A_C	Adipose
10_13767555_G_T	Adipose
10_13815520_T_G	Adipose
10_14941305_C_T	Adipose
10_14648794_G_A	Adipose
10_16499267_G_A	Adipose
10_19949633_T_C	Adipose
10_20044182_T_C	Adipose
10_24109094_C_T	Adipose
10_23585957_C_T	Adipose
10_24696510_C_T	Adipose
10_25335290_G_A	Adipose
10_25595785_G_A	Adipose
10_25801613_C_T	Adipose
10_25566659_C_G	Adipose
10_27679317_T_G	Adipose
10_29076084_T_A	Adipose
10_29111661_C_T	Adipose
10_29391033_T_C	Adipose
10_28883257_C_A	Adipose
10_29004722_A_G	Adipose
10_31157755_G_T	Adipose
10_32123318_A_T	Adipose
10_31621723_G_A	Adipose
10_33784296_A_G	Adipose
10_33119313_A_G	Adipose
10_33835579_G_A	Adipose
10_33248235_C_A	Adipose
10_32681563_C_T	Adipose
10_33353930_A_G	Adipose
10_38856926_A_G	Adipose
10_38415369_G_T	Adipose
10_38849151_C_T	Adipose
10_42654000_A_T	Adipose
10_42843942_C_T	Adipose
10_43457108_C_A	Adipose
10_43521517_C_T	Adipose
10_43520436_C_A	Adipose
10_45289302_T_C	Adipose
10_48156927_T_A	Adipose
10_48047304_A_T	Adipose
10_48407497_T_C	Adipose
10_48525297_G_A	Adipose
10_48451599_A_T	Adipose
10_49081350_A_G	Adipose
10_48570431_A_G	Adipose
10_48561715_G_C	Adipose
10_49174815_T_C	Adipose
10_49077647_G_A	Adipose
10_48497570_A_G	Adipose
10_54265859_G_A	Adipose
10_57922656_C_T	Adipose
10_59822638_A_C	Adipose
10_59858490_C_T	Adipose
10_60135779_G_A	Adipose
10_63762008_A_T	Adipose
10_65425857_C_T	Adipose
10_65422893_A_C	Adipose
11_943572_C_T	Adipose
11_1120173_C_T	Adipose
11_673587_A_T	Adipose
11_386016_C_A	Adipose
11_1305362_T_C	Adipose
11_1021864_A_G	Adipose
11_947034_A_T	Adipose
11_1219809_G_A	Adipose
11_1363263_A_C	Adipose
11_1289807_G_C	Adipose
11_1287657_C_T	Adipose
11_1021926_G_T	Adipose
11_1143734_C_T	Adipose
11_949798_T_C	Adipose
11_1217123_T_G	Adipose
11_1286815_C_T	Adipose
11_1106724_G_C	Adipose
11_2366537_A_C	Adipose
11_2383632_A_G	Adipose
11_4857491_A_G	Adipose
11_4364540_C_T	Adipose
11_4947188_T_C	Adipose
11_4749316_C_T	Adipose
11_5578154_A_G	Adipose
11_8871743_C_A	Adipose
11_9722049_C_T	Adipose
11_9042589_T_C	Adipose
11_11890113_T_C	Adipose
11_15702737_T_C	Adipose
11_16088427_T_C	Adipose
11_16085129_C_T	Adipose
11_15923886_G_A	Adipose
11_18272554_C_T	Adipose
11_18549434_T_C	Adipose
11_17904728_T_C	Adipose
11_18501715_T_C	Adipose
11_18398624_G_A	Adipose
11_18490658_G_C	Adipose
11_18399815_A_G	Adipose
11_19155353_A_G	Adipose
11_19107490_A_G	Adipose
11_19183638_G_A	Adipose
11_19624555_C_T	Adipose
11_21369615_A_G	Adipose
11_20674385_G_A	Adipose
11_21371819_T_C	Adipose
11_21371819_T_C	Adipose
11_21186516_C_T	Adipose
11_21757924_C_T	Adipose
11_25567952_G_A	Adipose
11_25407209_G_T	Adipose
11_25406202_C_T	Adipose
11_24716030_G_A	Adipose
11_25480400_T_G	Adipose
11_25622947_G_A	Adipose
11_25507236_T_A	Adipose
11_25547450_T_C	Adipose
11_25915182_G_A	Adipose
11_24752937_C_T	Adipose
11_25644190_C_T	Adipose
11_25484564_A_G	Adipose
11_24736617_T_C	Adipose
11_25487145_C_T	Adipose
11_25487627_G_A	Adipose
11_47547486_T_C	Adipose
11_47546414_T_G	Adipose
11_67767893_T_C	Adipose
11_67835843_C_T	Adipose
11_71167822_G_A	Adipose
11_71167929_G_A	Adipose
11_76866918_A_C	Adipose
11_77325519_C_A	Adipose
11_77445635_T_C	Adipose
11_77136808_G_A	Adipose
11_77247362_T_C	Adipose
11_77304630_A_G	Adipose
11_77116839_A_G	Adipose
11_77149609_G_A	Adipose
11_77337044_A_G	Adipose
11_77224120_T_G	Adipose
11_78500993_G_A	Adipose
11_78660280_G_A	Adipose
11_78522417_T_C	Adipose
11_78668012_G_A	Adipose
11_78457432_A_G	Adipose
11_78660536_T_C	Adipose
11_78720594_G_A	Adipose
12_469921_T_C	Adipose
12_1640162_G_A	Adipose
12_684788_T_C	Adipose
12_2078189_C_T	Adipose
12_1179389_G_C	Adipose
12_1989330_G_A	Adipose
12_1278908_G_T	Adipose
12_3417142_G_C	Adipose
12_3264457_G_A	Adipose
12_3136990_T_A	Adipose
12_2352373_A_G	Adipose
12_2258216_G_A	Adipose
12_2473948_T_C	Adipose
12_3656241_G_A	Adipose
12_3320430_C_A	Adipose
12_4361012_G_A	Adipose
12_4778712_G_A	Adipose
12_4773826_A_G	Adipose
12_4863036_G_A	Adipose
12_4859037_G_A	Adipose
12_4863036_G_A	Adipose
12_4953895_C_T	Adipose
12_4864248_A_G	Adipose
12_5070616_A_G	Adipose
12_4825176_A_G	Adipose
12_5576459_C_T	Adipose
12_5537035_T_C	Adipose
12_5545095_G_A	Adipose
12_4837260_C_G	Adipose
12_6373283_A_G	Adipose
12_6244465_C_T	Adipose
12_5487977_C_T	Adipose
12_5491113_G_A	Adipose
12_5330306_T_C	Adipose
12_6059899_C_G	Adipose
12_6426989_C_T	Adipose
12_11358919_C_T	Adipose
12_11671864_C_T	Adipose
12_11711971_G_A	Adipose
12_11711971_G_A	Adipose
12_11657188_A_G	Adipose
12_11668304_A_C	Adipose
12_11668323_C_T	Adipose
12_11728391_A_C	Adipose
12_11728391_A_C	Adipose
12_13896223_G_A	Adipose
12_14740458_T_C	Adipose
12_14200685_A_G	Adipose
12_15056877_C_T	Adipose
12_14705823_C_T	Adipose
12_14685301_C_T	Adipose
12_14842957_C_A	Adipose
12_14983991_G_A	Adipose
12_16052195_G_A	Adipose
12_17798363_A_G	Adipose
12_19121003_T_C	Adipose
12_19271097_G_A	Adipose
12_18601490_G_C	Adipose
12_20427225_C_T	Adipose
12_19857940_C_G	Adipose
12_20148485_C_T	Adipose
12_20441986_G_A	Adipose
12_20019057_A_G	Adipose
12_20021192_G_A	Adipose
12_20422791_G_A	Adipose
12_20184392_A_G	Adipose
12_19118077_A_C	Adipose
12_20845916_C_G	Adipose
12_20340817_T_C	Adipose
12_20985166_G_C	Adipose
12_20275098_G_A	Adipose
12_20977017_A_G	Adipose
12_20199655_A_G	Adipose
12_20269231_T_C	Adipose
12_20146525_G_A	Adipose
12_20944295_G_T	Adipose
12_20922373_G_T	Adipose
12_20964940_A_G	Adipose
12_20474818_A_G	Adipose
12_22510646_T_C	Adipose
12_22937471_A_G	Adipose
12_22350570_C_T	Adipose
12_22344676_C_T	Adipose
12_23043780_A_G	Adipose
12_23707041_C_A	Adipose
12_23944671_A_G	Adipose
12_23379243_C_T	Adipose
12_23686682_T_C	Adipose
12_23344797_A_G	Adipose
12_24092448_C_A	Adipose
12_23620890_T_C	Adipose
12_24292915_C_T	Adipose
12_25086481_G_T	Adipose
12_25113152_A_G	Adipose
12_24364090_G_A	Adipose
12_25961871_G_A	Adipose
12_25129683_G_C	Adipose
12_25076422_G_A	Adipose
12_25844376_T_A	Adipose
12_25829791_C_T	Adipose
12_26362654_G_A	Adipose
12_25824364_G_A	Adipose
12_25831429_T_C	Adipose
12_26370563_A_G	Adipose
12_26956155_C_A	Adipose
12_31606639_A_G	Adipose
12_31585768_G_A	Adipose
12_31719858_A_C	Adipose
12_31721430_T_C	Adipose
12_33153982_T_C	Adipose
12_38580574_C_T	Adipose
12_38583703_T_C	Adipose
12_38592260_G_A	Adipose
12_38614287_C_T	Adipose
12_38607125_A_C	Adipose
12_39849189_T_C	Adipose
12_40150295_C_T	Adipose
12_38551680_G_A	Adipose
12_38617272_A_G	Adipose
12_39779566_G_A	Adipose
12_39697282_A_G	Adipose
12_40063468_A_G	Adipose
12_40199107_C_T	Adipose
12_39963459_A_G	Adipose
12_39995181_A_G	Adipose
12_39812033_G_T	Adipose
12_40068676_G_A	Adipose
12_42601449_A_G	Adipose
12_42488080_T_G	Adipose
12_42648127_T_C	Adipose
12_42624537_T_G	Adipose
12_42866551_T_C	Adipose
12_42795248_T_C	Adipose
12_42625135_A_T	Adipose
12_42729902_A_G	Adipose
12_42640950_G_C	Adipose
12_43605817_T_C	Adipose
12_42638157_T_G	Adipose
12_42716474_A_G	Adipose
12_42895861_A_G	Adipose
12_44684113_G_C	Adipose
12_45362750_C_T	Adipose
12_45385700_G_A	Adipose
12_44104523_G_T	Adipose
12_44554610_C_A	Adipose
12_44170435_T_G	Adipose
12_45359330_C_T	Adipose
12_45433871_G_A	Adipose
12_45808084_A_G	Adipose
12_47964246_A_G	Adipose
12_47163429_C_T	Adipose
12_47045691_T_C	Adipose
12_47101853_G_A	Adipose
12_47163981_T_C	Adipose
12_47886469_A_G	Adipose
12_47887897_C_A	Adipose
12_47958749_T_C	Adipose
12_47793291_C_T	Adipose
12_47830214_A_G	Adipose
12_47849466_T_C	Adipose
12_47929262_G_A	Adipose
12_47850791_G_A	Adipose
12_48182954_A_C	Adipose
12_48734033_T_C	Adipose
12_47767006_G_A	Adipose
12_49911526_T_A	Adipose
12_49839636_C_T	Adipose
12_49707980_G_T	Adipose
12_52394897_G_A	Adipose
12_51982053_G_A	Adipose
12_52390627_T_C	Adipose
12_51784700_G_A	Adipose
12_51867081_A_G	Adipose
12_52014635_C_T	Adipose
12_51654542_A_G	Adipose
12_52759068_A_G	Adipose
12_52009612_T_C	Adipose
12_52815385_C_G	Adipose
12_53526662_C_T	Adipose
12_53520623_G_A	Adipose
12_53346473_C_G	Adipose
12_53571889_C_T	Adipose
12_53600503_T_C	Adipose
12_53703625_A_G	Adipose
12_57970500_C_T	Adipose
12_59766345_G_A	Adipose
12_59182798_C_T	Adipose
12_59901019_C_T	Adipose
12_59400776_C_T	Adipose
12_59890366_C_G	Adipose
12_60026725_A_G	Adipose
12_59864946_T_C	Adipose
12_59243333_A_G	Adipose
12_60281480_A_G	Adipose
12_60303919_G_A	Adipose
12_60353169_G_C	Adipose
12_60434525_T_C	Adipose
12_60445718_A_G	Adipose
12_59747587_A_G	Adipose
12_60341526_A_C	Adipose
12_60712470_C_T	Adipose
12_61371472_G_A	Adipose
12_60470516_A_C	Adipose
12_60439692_C_T	Adipose
12_60470501_A_G	Adipose
12_60596373_T_C	Adipose
12_60763676_C_T	Adipose
12_60591714_G_A	Adipose
12_59852703_C_A	Adipose
12_60504729_G_A	Adipose
12_60592321_G_A	Adipose
12_60450100_T_C	Adipose
12_60657306_G_A	Adipose
12_59840453_T_C	Adipose
12_60725001_G_A	Adipose
12_60718448_T_C	Adipose
12_60962408_T_C	Adipose
12_60747093_G_A	Adipose
12_59930432_T_A	Adipose
12_60894601_G_A	Adipose
12_60709181_A_G	Adipose
12_61027066_C_A	Adipose
12_60693433_T_C	Adipose
12_60461496_T_C	Adipose
12_60229099_G_A	Adipose
13_2498538_G_T	Adipose
13_2508940_G_A	Adipose
13_3344467_G_C	Adipose
13_3333993_T_C	Adipose
13_3461471_T_C	Adipose
13_3455275_G_A	Adipose
13_3364734_A_G	Adipose
13_2608376_C_T	Adipose
13_3365480_C_T	Adipose
13_16865784_A_G	Adipose
13_19036175_C_A	Adipose
13_19041404_A_G	Adipose
13_19041302_T_C	Adipose
13_19025580_A_G	Adipose
13_21847424_C_A	Adipose
13_22200046_G_A	Adipose
13_23933062_A_G	Adipose
13_24077972_A_G	Adipose
13_26412146_C_T	Adipose
13_26190401_A_G	Adipose
13_26583477_C_G	Adipose
13_29017773_A_G	Adipose
13_28207082_G_A	Adipose
13_27670306_A_G	Adipose
13_29855967_G_T	Adipose
13_31027658_A_G	Adipose
13_34279434_G_A	Adipose
13_34936337_G_C	Adipose
13_34449220_T_A	Adipose
13_33935000_T_C	Adipose
13_34397870_T_G	Adipose
13_35533608_A_G	Adipose
13_34256375_C_T	Adipose
13_34397870_T_G	Adipose
13_39848683_T_A	Adipose
13_39915252_A_G	Adipose
13_46911953_C_A	Adipose
13_47819590_T_G	Adipose
13_47863182_C_T	Adipose
13_50452326_T_C	Adipose
13_50471810_C_T	Adipose
13_50769330_G_C	Adipose
13_53704695_G_T	Adipose
13_54265961_G_A	Adipose
13_65658100_G_A	Adipose
13_65126074_G_A	Adipose
13_66431615_G_A	Adipose
13_65370139_A_T	Adipose
13_66603644_A_T	Adipose
13_67381964_C_A	Adipose
13_68908962_G_A	Adipose
13_70215266_T_C	Adipose
13_70215266_T_C	Adipose
13_71550444_G_A	Adipose
13_71904397_C_T	Adipose
13_71694939_G_A	Adipose
13_71770521_G_A	Adipose
13_71958434_T_G	Adipose
13_73424780_T_G	Adipose
13_73172282_T_G	Adipose
13_72829669_C_T	Adipose
13_73032882_C_T	Adipose
13_74541835_G_A	Adipose
13_75486072_C_T	Adipose
13_77971485_C_T	Adipose
13_79262421_C_G	Adipose
13_83863203_G_A	Adipose
13_82896371_C_T	Adipose
13_85703518_G_A	Adipose
13_86275202_G_A	Adipose
13_91520509_G_A	Adipose
13_91462170_A_G	Adipose
13_110909668_G_A	Adipose
13_117411816_G_A	Adipose
13_117369325_G_A	Adipose
13_123814829_C_T	Adipose
13_124610533_C_T	Adipose
13_124631363_G_A	Adipose
13_125386369_T_C	Adipose
13_124541136_C_T	Adipose
13_131381952_C_T	Adipose
13_130640794_T_C	Adipose
13_133405563_A_G	Adipose
13_134258339_G_T	Adipose
13_134410281_G_A	Adipose
13_135000063_C_T	Adipose
13_140686726_G_A	Adipose
13_140673194_C_T	Adipose
13_140673194_C_T	Adipose
13_140861015_A_G	Adipose
13_147267864_G_A	Adipose
13_146900945_G_A	Adipose
13_157723129_T_C	Adipose
13_158014396_C_T	Adipose
13_167426029_T_C	Adipose
13_167500605_A_G	Adipose
13_189959609_T_C	Adipose
13_189448132_C_A	Adipose
13_192368210_G_C	Adipose
13_196326301_C_T	Adipose
13_196251287_A_G	Adipose
13_197113515_A_T	Adipose
13_196852288_A_G	Adipose
13_197088254_T_C	Adipose
13_197091143_A_G	Adipose
13_197482627_G_T	Adipose
13_200406901_A_G	Adipose
13_200412406_G_A	Adipose
13_207064270_G_A	Adipose
13_206579131_A_G	Adipose
13_206706389_C_T	Adipose
13_207010980_T_C	Adipose
13_207863429_T_C	Adipose
13_207805247_G_C	Adipose
13_207954673_G_C	Adipose
13_207454077_C_G	Adipose
14_293063_C_T	Adipose
14_7231096_C_T	Adipose
14_6884583_G_A	Adipose
14_7249865_T_C	Adipose
14_7580462_T_C	Adipose
14_7253735_G_A	Adipose
14_7253583_G_A	Adipose
14_7594730_T_C	Adipose
14_6778828_T_A	Adipose
14_7245775_A_C	Adipose
14_7696293_G_A	Adipose
14_6890356_T_G	Adipose
14_7615211_G_A	Adipose
14_7713231_C_T	Adipose
14_7625663_T_G	Adipose
14_7533129_T_C	Adipose
14_10541316_C_G	Adipose
14_16671699_C_T	Adipose
14_22920434_T_C	Adipose
14_23245687_G_C	Adipose
14_28227893_G_A	Adipose
14_28816004_C_T	Adipose
14_28847198_C_T	Adipose
14_28998196_G_A	Adipose
14_29461315_C_A	Adipose
14_30282955_A_G	Adipose
14_30465837_T_A	Adipose
14_29485479_T_C	Adipose
14_31408238_A_G	Adipose
14_30637577_G_A	Adipose
14_35302879_A_G	Adipose
14_40285075_A_G	Adipose
14_40216678_A_C	Adipose
14_40216678_A_C	Adipose
14_39795761_C_T	Adipose
14_40216678_A_C	Adipose
14_40216678_A_C	Adipose
14_40249456_A_G	Adipose
14_40540274_T_C	Adipose
14_41322973_C_T	Adipose
14_43129118_G_C	Adipose
14_42408231_A_C	Adipose
14_42408231_A_C	Adipose
14_43354693_A_G	Adipose
14_43438093_A_C	Adipose
14_50462115_C_A	Adipose
14_54632290_C_T	Adipose
14_55309265_T_C	Adipose
14_54798188_G_T	Adipose
14_55235263_G_T	Adipose
14_59680828_C_T	Adipose
14_59921567_G_A	Adipose
14_59356674_C_T	Adipose
14_59611233_G_A	Adipose
14_59990121_G_A	Adipose
14_59285248_A_G	Adipose
14_61074782_C_T	Adipose
14_61340573_A_G	Adipose
14_73249506_G_C	Adipose
14_72307799_G_A	Adipose
14_81838127_G_A	Adipose
14_82346278_T_A	Adipose
14_81685606_T_C	Adipose
14_81607734_T_C	Adipose
14_81994890_A_G	Adipose
14_81689438_A_G	Adipose
14_82279152_T_C	Adipose
14_88189359_T_C	Adipose
14_88155382_C_T	Adipose
14_87995560_A_C	Adipose
14_88151740_C_G	Adipose
14_88188641_A_C	Adipose
14_88176945_C_A	Adipose
14_88503964_C_T	Adipose
14_91529724_T_C	Adipose
14_91518915_A_C	Adipose
14_99636479_G_A	Adipose
14_99518474_T_G	Adipose
14_102685957_T_C	Adipose
14_103326971_G_A	Adipose
14_103189877_T_C	Adipose
14_104788957_G_C	Adipose
14_106946534_A_G	Adipose
14_107395368_A_G	Adipose
14_108725517_T_C	Adipose
14_108772039_G_A	Adipose
14_109118424_T_C	Adipose
14_109124502_A_G	Adipose
14_109009923_A_C	Adipose
14_109123333_T_C	Adipose
14_109122995_T_C	Adipose
14_109122995_T_C	Adipose
14_109072388_A_G	Adipose
14_111119569_T_C	Adipose
14_110714729_G_A	Adipose
14_112097229_G_A	Adipose
14_113092304_C_A	Adipose
14_113176651_T_C	Adipose
14_114267057_T_C	Adipose
14_114763903_A_G	Adipose
14_124711989_A_G	Adipose
14_124767954_C_T	Adipose
14_132054284_T_C	Adipose
14_132603469_G_C	Adipose
14_132014761_A_G	Adipose
14_134161013_C_T	Adipose
14_134054144_G_A	Adipose
14_133995085_G_C	Adipose
14_134120539_G_C	Adipose
15_2501179_G_A	Adipose
15_15869467_A_G	Adipose
15_16251835_T_G	Adipose
15_23694543_T_C	Adipose
15_25365806_T_C	Adipose
15_25188094_C_T	Adipose
15_24906915_A_G	Adipose
15_24905677_G_A	Adipose
15_24905677_G_A	Adipose
15_25374645_T_C	Adipose
15_25363881_G_A	Adipose
15_25576722_A_G	Adipose
15_31101256_C_G	Adipose
15_31286216_T_G	Adipose
15_33328862_T_C	Adipose
15_33495751_C_A	Adipose
15_37548621_A_G	Adipose
15_45904531_G_A	Adipose
15_45723304_T_C	Adipose
15_47014421_G_T	Adipose
15_45907592_G_A	Adipose
15_47019340_T_C	Adipose
15_46659579_T_C	Adipose
15_47012702_G_A	Adipose
15_48635993_G_C	Adipose
15_48110755_A_C	Adipose
15_48113007_T_C	Adipose
15_48422736_G_T	Adipose
15_48651468_T_C	Adipose
15_54277587_A_G	Adipose
15_55771103_C_T	Adipose
15_59515598_A_G	Adipose
15_59222477_A_G	Adipose
15_60136790_T_G	Adipose
15_59079986_G_A	Adipose
15_68854086_T_C	Adipose
15_77139186_A_G	Adipose
15_78683536_G_C	Adipose
15_78684902_A_G	Adipose
15_78635890_C_T	Adipose
15_78939896_C_T	Adipose
15_78651847_T_C	Adipose
15_78646026_G_T	Adipose
15_78652520_C_A	Adipose
15_79109262_C_T	Adipose
15_78646026_G_T	Adipose
15_78652520_C_A	Adipose
15_79361720_C_T	Adipose
15_78636130_C_T	Adipose
15_78656056_C_T	Adipose
15_78533186_C_A	Adipose
15_78634028_G_A	Adipose
15_78630315_C_T	Adipose
15_78658549_A_G	Adipose
15_80307827_G_A	Adipose
15_84601532_G_A	Adipose
15_87196946_T_C	Adipose
15_101370412_C_T	Adipose
15_106083552_A_G	Adipose
15_106127753_T_C	Adipose
15_106115438_T_C	Adipose
15_106066160_A_T	Adipose
15_110991305_G_T	Adipose
15_110991674_G_A	Adipose
[truncated: 16,068 more rows]

## Sheet: Supplementary Table 8
Table S8. List of tissue-specificity edQTLs
edQTL SNP	tissue
1_576345_C_T	Lung
1_143489557_C_G	Lung
1_143951960_T_C	Lung
1_169745707_G_A	Lung
1_169311422_G_A	Lung
1_189174546_C_T	Lung
1_241787198_T_C	Lung
1_241763990_T_A	Lung
2_3002685_T_C	Lung
2_5871021_G_A	Lung
2_6096442_T_C	Lung
2_8407511_A_G	Lung
2_27587700_T_G	Lung
2_28256462_C_T	Lung
2_29721777_T_C	Lung
2_74166515_A_G	Lung
2_74164364_A_G	Lung
2_150604208_G_A	Lung
2_151663648_C_T	Lung
2_150924977_C_T	Lung
2_150539882_C_T	Lung
3_6040394_C_T	Lung
3_6510133_G_C	Lung
3_6454108_A_T	Lung
3_6403173_G_A	Lung
3_18289330_T_C	Lung
3_44281719_A_G	Lung
3_46169703_C_A	Lung
3_46280973_C_T	Lung
4_9064054_G_A	Lung
4_9066599_C_T	Lung
4_89769635_C_T	Lung
4_92786170_C_T	Lung
4_92781845_C_T	Lung
5_8844801_A_G	Lung
5_9255246_A_G	Lung
5_51886545_G_A	Lung
5_51836263_C_G	Lung
5_51593655_C_T	Lung
6_875793_G_A	Lung
6_48321346_G_A	Lung
6_48824386_G_A	Lung
6_63150464_C_T	Lung
6_65048625_C_T	Lung
6_65131959_A_G	Lung
6_65262519_C_T	Lung
6_67130627_C_T	Lung
6_83258404_G_A	Lung
6_82949146_G_A	Lung
6_85231580_G_C	Lung
6_85118340_C_T	Lung
6_92448651_G_T	Lung
6_164836067_C_T	Lung
6_167313317_T_C	Lung
7_24965995_G_A	Lung
7_25275632_T_A	Lung
8_44488010_C_T	Lung
8_103133467_C_T	Lung
8_131431742_C_T	Lung
8_131431596_T_C	Lung
8_131579156_G_A	Lung
9_3083849_G_A	Lung
9_3073547_C_T	Lung
9_107612655_T_G	Lung
10_48799829_T_C	Lung
10_48972243_A_G	Lung
10_55697059_C_T	Lung
11_78727789_T_C	Lung
11_78509000_C_T	Lung
11_78495558_T_C	Lung
11_77491919_C_T	Lung
12_1219067_C_T	Lung
12_1505958_C_T	Lung
12_3318894_C_T	Lung
12_3852413_C_G	Lung
12_40140408_G_A	Lung
12_38725380_T_C	Lung
12_38617075_C_T	Lung
12_60170973_C_T	Lung
12_60438783_T_C	Lung
12_60438118_C_T	Lung
12_60491160_C_T	Lung
13_72006863_T_C	Lung
13_72027094_T_C	Lung
13_72634660_G_A	Lung
13_71513764_A_C	Lung
13_135353273_G_A	Lung
13_135672966_G_A	Lung
13_137200631_G_A	Lung
13_136609715_A_G	Lung
13_202482205_C_T	Lung
13_207049196_A_G	Lung
13_207512523_C_T	Lung
13_207076881_G_A	Lung
14_55329920_T_C	Lung
14_132022715_T_C	Lung
14_131435027_G_A	Lung
14_131397531_T_C	Lung
14_141241986_G_A	Lung
14_140616703_A_G	Lung
14_140354843_T_C	Lung
15_44933074_T_C	Lung
15_45750034_T_C	Lung
15_45741357_C_G	Lung
15_44800894_A_G	Lung
15_45742428_G_A	Lung
15_45851920_T_C	Lung
16_79268249_A_G	Lung
16_79248652_A_G	Lung
17_62805113_C_T	Lung
17_61787283_C_T	Lung
17_61788563_C_T	Lung
17_62723088_A_G	Lung
17_62164711_C_T	Lung
17_61781920_G_A	Lung
17_61792558_C_T	Lung
17_61667499_A_G	Lung
1_1195316_T_C	Uterus
1_577633_A_G	Uterus
2_10197860_C_G	Uterus
2_103353729_A_G	Uterus
2_102059468_T_G	Uterus
7_23924447_G_A	Uterus
10_64786724_T_A	Uterus
10_64788300_C_T	Uterus
11_715276_G_A	Uterus
15_132194641_C_T	Uterus
15_131614886_C_T	Uterus
15_131614886_C_T	Uterus
1_2085698_T_C	Testis
1_2563509_A_G	Testis
1_8821782_T_C	Testis
1_8567980_T_C	Testis
1_11617798_A_G	Testis
1_25650022_C_T	Testis
1_31229916_T_C	Testis
1_55999945_A_G	Testis
2_10155788_C_T	Testis
2_10073749_C_T	Testis
2_9547070_G_A	Testis
2_10105298_A_G	Testis
2_11359667_A_G	Testis
2_73721818_G_A	Testis
3_519324_C_T	Testis
3_1807618_A_G	Testis
3_762135_G_A	Testis
3_6492577_C_T	Testis
3_6498124_A_G	Testis
3_6325574_G_A	Testis
3_5984338_C_T	Testis
3_6506658_G_A	Testis
3_5984338_C_T	Testis
3_6518981_T_C	Testis
3_11697331_T_G	Testis
3_69692389_G_A	Testis
3_92106974_T_C	Testis
3_92072249_C_T	Testis
3_92074291_A_T	Testis
3_111521575_A_T	Testis
3_111524630_G_C	Testis
3_111987750_C_T	Testis
4_1213893_G_A	Testis
4_46865568_C_A	Testis
4_100764538_C_G	Testis
4_102942927_A_G	Testis
5_9924985_G_A	Testis
5_9813153_G_T	Testis
5_33560736_T_G	Testis
5_33714791_T_C	Testis
5_65792897_C_T	Testis
5_69842107_A_T	Testis
5_80535663_T_C	Testis
5_85282045_T_A	Testis
5_90218330_T_C	Testis
5_89648546_G_A	Testis
5_89648835_T_C	Testis
6_17793943_C_A	Testis
6_17874578_T_C	Testis
6_17797294_G_A	Testis
6_17687565_T_C	Testis
6_54530868_T_C	Testis
6_67423917_G_A	Testis
6_98299062_A_C	Testis
6_97968118_A_G	Testis
6_97380351_A_T	Testis
6_97979244_A_G	Testis
6_98701252_T_C	Testis
6_98528657_C_T	Testis
6_98347844_A_G	Testis
6_103433452_G_A	Testis
6_103803598_A_G	Testis
6_102902728_A_T	Testis
6_102912172_C_T	Testis
6_129161832_T_C	Testis
6_129340476_C_T	Testis
6_159552287_A_G	Testis
6_165791735_T_A	Testis
7_4682578_T_C	Testis
7_22626704_A_C	Testis
7_23870131_G_A	Testis
7_23615027_A_G	Testis
7_24264160_G_A	Testis
7_43641526_A_G	Testis
8_254111_C_A	Testis
8_375018_G_A	Testis
8_1019402_G_A	Testis
8_95865300_G_A	Testis
8_95871959_C_T	Testis
8_121837458_C_T	Testis
8_132035347_T_C	Testis
9_747946_C_T	Testis
9_3485112_G_A	Testis
9_3437057_C_T	Testis
9_50481180_G_A	Testis
9_50502445_C_T	Testis
9_120877790_C_T	Testis
9_122111288_C_T	Testis
9_121740675_C_G	Testis
10_13848002_G_A	Testis
10_24634040_T_C	Testis
10_24897838_G_A	Testis
10_33268329_G_A	Testis
10_45357658_C_T	Testis
10_44891801_C_T	Testis
10_46887827_T_C	Testis
11_19332803_A_C	Testis
12_3440353_C_G	Testis
12_4319395_G_A	Testis
12_3336505_A_G	Testis
12_3497939_C_T	Testis
12_17786243_A_G	Testis
12_17623173_G_A	Testis
12_18869728_A_G	Testis
12_17808668_A_G	Testis
12_18470039_A_G	Testis
12_33270561_T_C	Testis
12_33300918_G_A	Testis
12_46100342_G_A	Testis
12_47133727_G_A	Testis
12_52410570_A_C	Testis
12_53467472_T_C	Testis
12_58895432_C_T	Testis
12_59155667_G_A	Testis
12_59166110_C_T	Testis
12_58891827_A_G	Testis
13_46049062_G_A	Testis
13_73926537_C_T	Testis
13_207202631_T_G	Testis
13_206532394_A_C	Testis
13_206532394_A_C	Testis
13_207202631_T_G	Testis
13_206532394_A_C	Testis
13_207202631_T_G	Testis
14_91083902_A_G	Testis
14_103953647_T_A	Testis
14_103565983_G_A	Testis
14_107838470_G_A	Testis
14_107920713_G_A	Testis
14_106961657_T_C	Testis
14_107221174_C_T	Testis
14_107371244_A_G	Testis
14_108024743_T_C	Testis
14_106914494_T_G	Testis
14_140610571_T_C	Testis
15_133092014_A_G	Testis
16_20541853_A_G	Testis
16_20485435_A_G	Testis
16_47657474_G_A	Testis
16_47300616_A_C	Testis
16_60339508_C_T	Testis
17_895817_A_G	Testis
17_918901_T_G	Testis
17_897181_G_A	Testis
17_13766635_A_G	Testis
17_62863589_G_A	Testis
18_14220109_T_C	Testis
1_253554838_C_A	Oocyte
3_101514595_G_A	Oocyte
4_99785601_G_C	Oocyte
4_99785103_T_G	Oocyte
4_123415225_T_G	Oocyte
4_123453351_G_A	Oocyte
6_43961882_T_C	Oocyte
6_43933097_G_A	Oocyte
6_44107006_A_C	Oocyte
6_44259169_T_C	Oocyte
6_61312770_A_G	Oocyte
7_20828518_T_C	Oocyte
8_43127011_T_G	Oocyte
14_30894626_C_T	Oocyte
15_106939873_C_T	Oocyte
1_7359832_A_C	Liver
1_7624076_T_G	Liver
1_7586491_G_A	Liver
1_7391784_A_G	Liver
1_7367485_C_T	Liver
1_6900805_C_T	Liver
1_7359832_A_C	Liver
1_7667083_C_T	Liver
1_7594195_A_G	Liver
1_7593711_A_G	Liver
1_7394789_C_T	Liver
1_6902197_G_A	Liver
2_41114387_G_A	Liver
2_41030764_T_A	Liver
2_68428954_A_G	Liver
2_69305788_A_T	Liver
2_68636929_G_A	Liver
2_69047355_G_A	Liver
2_72467639_G_A	Liver
3_6294733_A_G	Liver
3_7987557_C_T	Liver
3_8540768_A_G	Liver
3_8485857_C_T	Liver
3_8696357_T_C	Liver
3_24901488_G_A	Liver
3_107434265_T_C	Liver
3_108101095_A_G	Liver
3_107223708_A_T	Liver
4_38645212_T_C	Liver
4_94553093_T_C	Liver
5_21423895_C_T	Liver
5_21144820_A_G	Liver
5_51884064_A_G	Liver
5_51909094_C_T	Liver
5_52104949_A_G	Liver
5_76892953_C_T	Liver
5_77023173_T_C	Liver
6_4512232_C_A	Liver
6_4219683_T_A	Liver
6_4523685_C_T	Liver
6_4427202_G_A	Liver
6_4556664_C_T	Liver
6_4563363_C_T	Liver
6_27832666_G_A	Liver
6_27903553_A_G	Liver
6_28265211_G_T	Liver
6_157361143_A_G	Liver
6_164718183_G_A	Liver
6_164320149_C_T	Liver
6_164906153_G_A	Liver
6_164884894_C_A	Liver
6_164965947_A_T	Liver
6_164858010_G_A	Liver
6_164858010_G_A	Liver
6_164738498_T_C	Liver
6_165088163_A_G	Liver
6_164157658_T_G	Liver
6_164820213_A_G	Liver
6_164265426_C_G	Liver
6_164717943_C_G	Liver
6_164810240_C_A	Liver
6_164811931_G_A	Liver
6_164858010_G_A	Liver
6_164208832_C_G	Liver
7_46592853_T_C	Liver
7_116361710_G_A	Liver
8_67232747_C_A	Liver
8_69652453_C_G	Liver
8_68921680_T_G	Liver
8_70127113_A_C	Liver
8_70687198_A_T	Liver
8_74608925_G_C	Liver
8_120650552_A_C	Liver
8_120377379_T_C	Liver
9_3289455_G_A	Liver
9_3254032_T_C	Liver
9_4186565_C_T	Liver
9_3230189_G_A	Liver
9_12490263_T_C	Liver
9_74338417_A_C	Liver
9_74999831_C_T	Liver
9_75849914_T_G	Liver
10_63584364_A_G	Liver
10_65286052_C_T	Liver
10_65427403_A_T	Liver
10_65701212_T_C	Liver
10_65018745_T_G	Liver
12_13184222_C_T	Liver
12_13265034_G_A	Liver
12_19830727_C_T	Liver
12_20296500_G_C	Liver
12_20588559_C_T	Liver
12_19924967_T_C	Liver
12_52112691_C_T	Liver
12_60481285_C_T	Liver
13_34909682_A_G	Liver
14_81966561_C_T	Liver
14_82095524_A_G	Liver
14_82075853_T_C	Liver
14_82075215_G_A	Liver
14_82079513_C_T	Liver
14_81587735_T_C	Liver
14_82373450_C_T	Liver
14_82086421_G_A	Liver
14_82075853_T_C	Liver
14_82079513_C_T	Liver
14_82076497_G_C	Liver
14_82078739_T_C	Liver
14_82078739_T_C	Liver
14_82075791_G_A	Liver
14_81825936_C_T	Liver
14_99089481_A_C	Liver
14_99179746_C_T	Liver
14_106941024_C_T	Liver
14_106898959_G_T	Liver
14_106767868_A_G	Liver
14_106000802_G_A	Liver
14_111586917_T_C	Liver
14_111125131_C_G	Liver
14_111468513_A_G	Liver
14_111455750_T_C	Liver
14_111389059_A_T	Liver
14_111654923_C_T	Liver
14_111020499_T_G	Liver
14_110740054_A_G	Liver
14_111025039_C_A	Liver
14_111491390_C_T	Liver
14_110549349_G_A	Liver
14_111645779_T_G	Liver
14_110845722_A_G	Liver
15_46051212_A_G	Liver
15_133656468_A_G	Liver
16_26112339_C_T	Liver
17_5259759_G_T	Liver
17_5548160_G_A	Liver
17_5548160_G_A	Liver
17_5325071_A_G	Liver
17_8548971_G_C	Liver
17_8562511_A_G	Liver
17_8569015_T_C	Liver
17_8564442_C_T	Liver
18_11669988_G_A	Liver
1_31996902_T_C	Blood
1_32541930_T_C	Blood
2_750600_G_A	Blood
2_2118527_A_G	Blood
2_2084363_G_A	Blood
2_2398281_A_G	Blood
2_64732027_T_C	Blood
2_151400652_G_A	Blood
3_11828769_A_G	Blood
3_11800058_G_A	Blood
4_83445740_C_T	Blood
5_15702966_C_T	Blood
5_63543086_G_A	Blood
5_62600380_T_C	Blood
5_63544458_G_A	Blood
6_56137723_C_T	Blood
6_56137723_C_T	Blood
6_58859598_T_C	Blood
6_58310689_G_A	Blood
6_58296753_C_T	Blood
6_58310689_G_A	Blood
6_58218166_G_A	Blood
6_59169599_A_G	Blood
7_22993389_G_A	Blood
7_23726586_T_C	Blood
7_22743157_G_C	Blood
8_130527426_C_T	Blood
9_10631218_T_C	Blood
9_10369820_T_G	Blood
9_74860283_G_A	Blood
9_74316384_G_A	Blood
9_74314460_C_G	Blood
12_18995265_G_A	Blood
12_40215429_C_T	Blood
12_40025892_T_G	Blood
12_40133627_T_C	Blood
12_39964517_C_T	Blood
12_39983557_G_A	Blood
12_60895745_C_T	Blood
13_71572462_C_G	Blood
13_124639836_C_G	Blood
13_123358334_G_A	Blood
13_124402346_C_A	Blood
13_123776949_T_A	Blood
13_192697640_A_G	Blood
15_120259118_A_G	Blood
15_120079703_C_A	Blood
17_47768147_A_G	Blood
17_47764050_A_G	Blood
17_47765008_G_T	Blood
17_48036063_C_T	Blood
17_47763174_G_A	Blood
17_48079922_G_A	Blood
17_47057246_G_A	Blood
17_47722197_A_G	Blood
1_31186912_G_T	Muscle
1_40149533_C_T	Muscle
1_39808819_G_C	Muscle
1_39809305_A_G	Muscle
1_39878852_G_A	Muscle
1_39914983_C_T	Muscle
1_39866882_G_A	Muscle
1_39864420_C_A	Muscle
1_39856097_G_A	Muscle
1_39866704_G_C	Muscle
1_39829889_T_C	Muscle
1_39830230_A_G	Muscle
1_39875477_G_C	Muscle
1_39863575_G_A	Muscle
1_39867977_A_G	Muscle
1_39867400_C_T	Muscle
1_39878217_T_C	Muscle
2_5852644_G_T	Muscle
2_5856806_T_G	Muscle
2_5862023_C_T	Muscle
2_59585794_T_C	Muscle
2_60342567_A_G	Muscle
3_11377506_T_C	Muscle
3_11856104_T_C	Muscle
3_17373612_C_T	Muscle
3_17291444_A_G	Muscle
3_17697450_G_C	Muscle
3_17449335_G_A	Muscle
3_18556406_A_G	Muscle
3_18556238_A_T	Muscle
3_18559797_C_T	Muscle
3_18306938_C_T	Muscle
3_18081087_G_A	Muscle
3_18314669_A_G	Muscle
6_47352735_A_G	Muscle
6_48338560_A_G	Muscle
6_48294173_C_T	Muscle
6_47512030_G_A	Muscle
6_47524728_G_A	Muscle
6_51785186_G_A	Muscle
6_52079380_G_A	Muscle
6_54156878_G_A	Muscle
6_54817648_C_A	Muscle
7_3051315_C_T	Muscle
7_45979136_G_A	Muscle
7_45979259_A_G	Muscle
7_52729747_T_G	Muscle
7_121054687_G_A	Muscle
7_121204397_C_T	Muscle
10_23688247_C_T	Muscle
10_23220906_C_G	Muscle
10_23664187_T_C	Muscle
10_23845216_C_G	Muscle
10_23846164_T_C	Muscle
10_23828039_T_C	Muscle
10_23806229_T_G	Muscle
12_26838721_G_A	Muscle
12_46620469_C_T	Muscle
12_55360925_A_G	Muscle
12_55415193_G_A	Muscle
12_55439708_A_G	Muscle
12_55052217_A_T	Muscle
12_55420056_A_G	Muscle
12_55360009_T_C	Muscle
12_55447201_T_G	Muscle
12_55404114_A_G	Muscle
12_55414656_A_G	Muscle
12_55354861_A_G	Muscle
13_1438698_A_T	Muscle
13_1458934_C_T	Muscle
13_1406256_C_A	Muscle
14_54701551_C_T	Muscle
14_124201493_A_G	Muscle
15_547059_G_A	Muscle
15_948965_A_G	Muscle
15_949409_G_A	Muscle
15_497485_T_A	Muscle
15_800726_T_C	Muscle
15_498180_T_G	Muscle
15_163630_A_G	Muscle
15_160699_A_T	Muscle
15_482634_G_A	Muscle
15_756608_C_T	Muscle
15_770787_A_G	Muscle
15_757492_C_T	Muscle
15_796582_A_G	Muscle
15_120857575_T_C	Muscle
15_120179744_C_T	Muscle
15_121032938_A_G	Muscle
18_33194323_G_T	Muscle
1_31249538_T_C	Blastomere
1_113163349_T_C	Blastomere
1_240971538_T_C	Blastomere
1_254080336_C_T	Blastomere
1_272385021_G_C	Blastomere
2_5043525_C_T	Blastomere
2_7826581_T_C	Blastomere
2_76653718_A_G	Blastomere
2_142412836_C_T	Blastomere
3_736379_C_T	Blastomere
3_58693069_A_G	Blastomere
4_9053079_T_G	Blastomere
5_6983423_G_A	Blastomere
5_63751262_G_A	Blastomere
5_63842078_G_A	Blastomere
5_67324287_G_A	Blastomere
6_64228390_T_C	Blastomere
6_82496509_C_T	Blastomere
6_106811731_G_A	Blastomere
6_165862727_G_A	Blastomere
6_165730289_T_C	Blastomere
6_168667321_G_T	Blastomere
7_32870453_C_T	Blastomere
8_56044849_A_G	Blastomere
11_18399303_G_T	Blastomere
13_30684326_T_C	Blastomere
13_74942714_C_T	Blastomere
13_157385296_G_A	Blastomere
13_197190077_C_T	Blastomere
13_207808040_G_A	Blastomere
14_132494890_A_G	Blastomere
15_48621404_G_A	Blastomere
15_94008155_C_T	Blastomere
16_22556177_T_C	Blastomere
17_37550102_T_C	Blastomere
17_39044843_T_C	Blastomere
17_41128457_C_T	Blastomere
2_363550_T_C	Brain
2_363095_A_G	Brain
3_1049575_T_C	Brain
3_1807420_C_T	Brain
3_1835200_G_A	Brain
6_28069041_A_G	Brain
6_28086132_A_T	Brain
6_27229681_G_A	Brain
6_56001107_A_G	Brain
6_55924456_A_G	Brain
6_71760474_C_T	Brain
6_75120578_C_T	Brain
6_74783840_A_T	Brain
6_127995541_A_G	Brain
6_145596430_C_T	Brain
8_82153_C_A	Brain
8_1043842_A_G	Brain
8_885414_A_G	Brain
11_3250770_A_G	Brain
11_3190899_T_C	Brain
11_3187303_C_T	Brain
12_22895773_C_T	Brain
12_60282454_G_A	Brain
12_60635794_A_C	Brain
13_31339075_G_A	Brain
13_68487983_A_T	Brain
13_68858772_A_T	Brain
13_68901570_C_T	Brain
13_75441557_G_A	Brain
13_195974918_G_A	Brain
13_196354406_A_G	Brain
13_207075516_A_G	Brain
15_124797307_A_T	Brain
17_62755694_C_T	Brain
17_62655448_G_A	Brain
1_162308944_T_C	Adipose
1_161639584_A_G	Adipose
1_161555003_A_G	Adipose
1_252394075_A_G	Adipose
1_252420072_A_T	Adipose
1_252420649_T_C	Adipose
2_5576840_C_T	Adipose
2_5765413_G_T	Adipose
2_5968701_G_A	Adipose
2_8419714_G_C	Adipose
2_27859483_G_A	Adipose
2_27856715_C_T	Adipose
2_28676050_C_T	Adipose
2_27950814_C_T	Adipose
2_61988665_G_T	Adipose
2_62196646_C_T	Adipose
2_62513113_A_C	Adipose
2_62417587_A_G	Adipose
3_59356819_T_C	Adipose
3_59356819_T_C	Adipose
3_59506091_T_G	Adipose
4_54935714_T_G	Adipose
4_54836235_G_A	Adipose
4_54935714_T_G	Adipose
5_11422811_T_C	Adipose
5_21148472_G_T	Adipose
5_21827404_A_G	Adipose
5_21798253_G_A	Adipose
6_48198980_G_T	Adipose
6_48333365_G_C	Adipose
6_72601351_C_G	Adipose
7_1799123_T_C	Adipose
7_1990355_G_A	Adipose
7_2412270_A_G	Adipose
7_93041182_A_G	Adipose
8_30770667_C_T	Adipose
8_30709208_T_A	Adipose
8_30690452_G_A	Adipose
9_3457766_C_T	Adipose
9_3330224_G_A	Adipose
9_9543082_T_C	Adipose
9_10552156_A_G	Adipose
9_9538786_G_A	Adipose
9_10372079_A_G	Adipose
9_9657268_G_A	Adipose
9_10369366_T_C	Adipose
9_9294113_G_C	Adipose
9_10254056_G_A	Adipose
9_10253819_C_T	Adipose
9_102947543_A_G	Adipose
11_1021864_A_G	Adipose
11_836490_C_T	Adipose
11_947034_A_T	Adipose
11_973478_G_A	Adipose
12_11355212_G_A	Adipose
12_11711971_G_A	Adipose
12_11750030_C_T	Adipose
12_11140665_T_G	Adipose
12_11152081_G_A	Adipose
12_45809479_A_C	Adipose
12_52432255_T_C	Adipose
12_53044959_A_G	Adipose
13_73354167_C_T	Adipose
13_73032882_C_T	Adipose
13_74663032_A_G	Adipose
13_73311689_C_T	Adipose
13_74541835_G_A	Adipose
13_206585037_A_G	Adipose
13_206645689_C_T	Adipose
13_207189141_T_G	Adipose
13_207059946_T_C	Adipose
13_206550468_C_T	Adipose
14_4018612_G_A	Adipose
14_87891637_A_G	Adipose
14_87850389_A_G	Adipose
14_109118424_T_C	Adipose
14_109124502_A_G	Adipose
14_109571050_A_G	Adipose
14_109107814_C_T	Adipose
17_62848422_T_C	Adipose
17_62883794_A_G	Adipose
17_61985504_T_C	Adipose
2_554132_C_T	Jejunum
2_57924187_C_T	Jejunum
7_25160740_T_G	Jejunum
7_24070080_T_C	Jejunum
7_74546893_T_C	Jejunum
12_55407650_C_T	Jejunum
2_15248266_G_A	Heart
2_15248970_A_G	Heart
6_63341336_C_A	Heart
11_435607_A_G	Heart
11_1078766_G_A	Heart
13_98377045_T_C	Heart
1_126570932_T_C	Macrophage
3_18431264_T_C	Macrophage
3_18431198_C_A	Macrophage
3_18431264_T_C	Macrophage
1_221020508_T_C	Spleen
1_221006581_G_A	Spleen
2_138218765_A_G	Spleen
4_92175729_T_C	Spleen
6_134672870_C_A	Spleen
7_4664797_C_T	Spleen
7_21015093_A_G	Spleen
7_25037446_A_G	Spleen
13_82549518_A_T	Spleen
17_61598154_C_G	Spleen
17_62131841_G_T	Spleen
7_22943145_A_G	Artery
2_560079_C_T	Small_intestine
6_83747499_C_A	Small_intestine
6_164296873_A_G	Small_intestine
7_22965240_G_A	Small_intestine
7_22962184_G_A	Small_intestine
7_23223248_T_C	Small_intestine
7_23725430_A_G	Small_intestine
7_24236920_G_C	Small_intestine
7_25119416_A_T	Small_intestine
7_24996343_C_T	Small_intestine
8_66637142_C_G	Small_intestine
8_66235384_T_C	Small_intestine
8_66594849_C_G	Small_intestine
9_9660052_G_A	Small_intestine
11_77308751_C_T	Small_intestine
12_1168920_G_A	Small_intestine
14_132069165_G_A	Small_intestine
15_125775118_T_C	Small_intestine
15_124810254_A_G	Small_intestine
2_558397_C_T	Hypothalamus
2_851259_C_T	Hypothalamus
2_59135371_C_T	Hypothalamus
3_7225893_C_T	Hypothalamus
4_1220363_T_G	Hypothalamus
4_124777209_C_A	Hypothalamus
12_27124262_T_C	Hypothalamus
12_53689341_C_T	Hypothalamus
13_68199479_T_C	Hypothalamus
14_23226486_T_C	Hypothalamus
18_9383344_G_A	Hypothalamus
1_268700873_C_T	Frontal_cortex
1_269503206_T_C	Frontal_cortex
2_58565669_C_T	Frontal_cortex
4_1230748_G_A	Frontal_cortex
5_8841250_C_T	Frontal_cortex
6_108372146_T_C	Frontal_cortex
7_22775018_C_T	Frontal_cortex
8_4364821_C_A	Frontal_cortex
8_4122747_A_G	Frontal_cortex
9_107746493_G_C	Frontal_cortex
1_273480171_C_G	Ovary
1_273577150_T_C	Ovary
2_5189519_C_G	Ovary
3_10579493_A_G	Ovary
3_10927831_G_A	Ovary
3_92113697_C_T	Ovary
3_92326510_G_A	Ovary
3_92321252_A_G	Ovary
3_92267010_T_A	Ovary
5_9245033_A_G	Ovary
5_9339727_T_A	Ovary
6_55658268_G_C	Ovary
6_55805464_A_G	Ovary
6_99743177_A_G	Ovary
7_42329414_C_T	Ovary
7_41444717_G_C	Ovary
8_1398745_G_T	Ovary
8_1398745_G_T	Ovary
12_3176104_T_C	Ovary
12_50728684_A_G	Ovary
12_51903316_G_A	Ovary
12_51544264_T_C	Ovary
12_50750044_C_T	Ovary
13_10718538_C_T	Ovary
2_164383_C_T	Synovial_membrane
2_103412_G_A	Synovial_membrane
2_147859813_G_T	Synovial_membrane
2_151146699_C_T	Synovial_membrane
2_151394416_A_G	Synovial_membrane
9_127590159_T_G	Synovial_membrane
9_127542664_T_C	Synovial_membrane
12_52431616_C_T	Synovial_membrane
13_3394348_C_T	Synovial_membrane
13_3429970_G_A	Synovial_membrane
13_3394348_C_T	Synovial_membrane
13_3429970_G_A	Synovial_membrane
6_103217820_A_G	Placenta
12_25489102_T_C	Placenta
2_59852357_G_A	Ileum
2_60918124_C_A	Ileum
2_74390266_C_T	Ileum
2_77455943_T_C	Ileum
2_77234220_T_C	Ileum
2_76934671_C_T	Ileum
2_77392191_G_A	Ileum
2_77343668_G_A	Ileum
2_81501995_G_T	Ileum
3_4462347_G_A	Ileum
3_4568226_T_C	Ileum
3_68663224_C_T	Ileum
3_103378259_A_G	Ileum
3_102535125_C_T	Ileum
3_102799054_G_T	Ileum
5_7668334_T_A	Ileum
6_48960272_T_C	Ileum
6_50570677_T_A	Ileum
6_50596685_T_G	Ileum
6_48958733_C_G	Ileum
6_48959126_G_A	Ileum
6_50845277_T_G	Ileum
6_52014021_T_C	Ileum
6_52104725_C_T	Ileum
6_50561229_C_T	Ileum
6_50940123_G_T	Ileum
6_51938939_C_A	Ileum
6_52046391_T_C	Ileum
6_51281865_T_G	Ileum
6_52005168_T_A	Ileum
6_51956021_A_G	Ileum
6_52020057_A_G	Ileum
6_51022543_T_C	Ileum
6_50557717_C_T	Ileum
6_52090712_A_T	Ileum
6_52049907_A_G	Ileum
6_51140833_G_A	Ileum
6_50884687_A_G	Ileum
6_51336512_C_T	Ileum
6_50678014_C_T	Ileum
6_51027569_C_T	Ileum
6_51591803_C_T	Ileum
6_50715894_G_A	Ileum
6_50556067_C_T	Ileum
6_51373843_G_A	Ileum
6_59458742_C_T	Ileum
7_23697573_C_T	Ileum
7_23068737_C_T	Ileum
7_23697573_C_T	Ileum
7_23647409_C_A	Ileum
7_24975556_C_T	Ileum
7_24987845_G_A	Ileum
7_24814373_A_G	Ileum
7_25041271_G_T	Ileum
7_25079026_A_C	Ileum
7_25274875_T_C	Ileum
7_38298511_C_T	Ileum
7_38289586_T_A	Ileum
8_181602_C_T	Ileum
9_124362389_G_A	Ileum
9_124389502_C_A	Ileum
9_124382762_C_T	Ileum
9_124389659_C_T	Ileum
9_124408578_T_C	Ileum
12_20471813_G_A	Ileum
13_73157958_A_G	Ileum
14_136741200_C_A	Ileum
14_137286295_T_C	Ileum
6_157519637_G_A	Blastocyst
7_22555822_C_T	Blastocyst
12_5598708_A_G	Blastocyst
13_10724089_A_G	Blastocyst
14_14919778_A_G	Blastocyst
15_16169060_A_G	Blastocyst
15_59260088_G_A	Blastocyst
15_59260088_G_A	Blastocyst
15_133870167_T_C	Blastocyst
6_69777034_G_T	Embryo
6_69789150_C_T	Embryo
6_70432354_C_T	Embryo
6_72554664_G_T	Embryo
7_41513602_T_C	Embryo
12_25513960_G_A	Embryo
12_26313897_C_T	Embryo
12_53476599_C_T	Embryo
12_53474687_G_A	Embryo
12_52806752_A_C	Embryo
12_52728785_A_G	Embryo
12_57206769_G_A	Embryo
12_57220780_G_A	Embryo
12_57198958_C_T	Embryo
13_157332658_T_G	Embryo
13_157396678_C_T	Embryo
13_157382743_C_T	Embryo
18_40472223_A_G	Embryo
18_40635967_T_C	Embryo
4_91433577_T_C	Fetal_thymus
5_61353593_C_T	Milk
8_66460363_G_A	Milk
8_66696598_T_C	Milk
8_67047675_A_G	Milk
8_66885552_A_G	Milk
8_66884207_A_G	Milk
8_67225015_T_C	Milk
2_59265602_A_G	Cartilage
6_67340759_A_G	Cartilage
9_127485201_A_G	Cartilage
9_127469190_T_C	Cartilage
16_50613071_C_T	Cartilage
2_60344672_T_C	Pituitary
7_24983198_A_G	Duodenum

## Sheet: Supplementary Table 9
Table S9. Enrichment list of edQTLs/eQTLs/sQTLa in GWAS signals
trait	tissue	molQTL	h2_k1/h2_all	molQTL_number	h2_enrichment	p_value
ADG_100	Adipose	edQTL	0.301309	13693	196.732	0.00281166
ADG_100	Adipose	eQTL	0.163582	11576	126.34	0.103822
ADG_100	Adipose	sQTL	0.0661171	3639	162.441	0.323529
ADG_100	Artery	edQTL	0.0643515	2098	274.231	0.267075
ADG_100	Artery	eQTL	0.108045	2336	413.52	0.109672
ADG_100	Artery	sQTL	0.0226702	473	428.505	0.531719
ADG_100	Blastocyst	edQTL	0	727	0	0
ADG_100	Blastocyst	eQTL	0.36267	8908	363.994	0.00123381
ADG_100	Blastocyst	sQTL	0.018255	238	685.753	0.504111
ADG_100	Blastomere	edQTL	0	207	0	0
ADG_100	Blastomere	eQTL	0	89	0	0
ADG_100	Blastomere	sQTL	0	17	0	0
ADG_100	Blood	edQTL	0.252961	8952	252.637	0.00475947
ADG_100	Blood	eQTL	0.328909	16540	177.788	0.0043714
ADG_100	Blood	sQTL	0.12114	4106	263.774	0.104155
ADG_100	Brain	edQTL	0.0928975	12278	67.6455	0.25941
ADG_100	Brain	eQTL	0.244016	18279	119.352	0.0280642
ADG_100	Brain	sQTL	0.196396	4910	357.613	0.0237509
ADG_100	Cartilage	edQTL	0.045126	441	914.852	0.192372
ADG_100	Cartilage	eQTL	0.064842	648	894.632	0.145086
ADG_100	Cartilage	sQTL	0.0114971	61	1685.08	0.461233
ADG_100	Colon	edQTL	0.111096	1892	524.977	0.065513
ADG_100	Colon	eQTL	0.176987	2830	559.135	0.025767
ADG_100	Colon	sQTL	0.0317848	832	341.553	0.483688
ADG_100	Duodenum	edQTL	0.0990198	1077	821.995	0.0730055
ADG_100	Duodenum	eQTL	0.120977	1195	905.104	0.0481745
ADG_100	Duodenum	sQTL	0.0400794	289	1239.9	0.285548
ADG_100	Embryo	edQTL	0.0735885	3858	170.534	0.229669
ADG_100	Embryo	eQTL	0.211009	6284	300.211	0.0244258
ADG_100	Embryo	sQTL	0.000394912	943	3.74414	0.995108
ADG_100	Fetal_thymus	edQTL	0.0238234	1393	152.903	0.549297
ADG_100	Fetal_thymus	eQTL	0.231555	3688	561.34	0.0121255
ADG_100	Fetal_thymus	sQTL	0.014492	524	247.264	0.657296
ADG_100	Frontal_cortex	edQTL	0.113984	1271	801.793	0.044269
ADG_100	Frontal_cortex	eQTL	0.280015	2615	957.354	0.00198294
ADG_100	Frontal_cortex	sQTL	0.0130897	147	796.116	0.612561
ADG_100	Heart	edQTL	0.152589	3315	411.532	0.0265173
ADG_100	Heart	eQTL	0.0806158	2188	329.409	0.230396
ADG_100	Heart	sQTL	0.0425852	485	785.017	0.280392
ADG_100	Hypothalamus	edQTL	0.0827716	2667	277.473	0.212921
ADG_100	Hypothalamus	eQTL	0.183624	4805	341.664	0.0539565
ADG_100	Hypothalamus	sQTL	0.0117737	843	124.867	0.819855
ADG_100	Ileum	edQTL	0.164053	4513	324.998	0.0209292
ADG_100	Ileum	eQTL	0.229367	4936	415.45	0.0126136
ADG_100	Ileum	sQTL	0.040448	939	385.119	0.389758
ADG_100	Jejunum	edQTL	0.14068	2104	597.792	0.0246889
ADG_100	Jejunum	eQTL	0.233562	2614	798.838	0.00358306
ADG_100	Jejunum	sQTL	0.144726	786	1646.22	0.0110948
ADG_100	Kidney	edQTL	0.0414607	817	453.709	0.315977
ADG_100	Kidney	eQTL	0.0270395	976	247.691	0.595029
ADG_100	Kidney	sQTL	0	176	0	0
ADG_100	Large_intestine	edQTL	0.0951567	1950	436.282	0.0973602
ADG_100	Large_intestine	eQTL	0.219318	3214	610.086	0.0089312
ADG_100	Large_intestine	sQTL	0.0535013	810	590.53	0.294889
ADG_100	Liver	edQTL	0.039463	10996	32.0862	0.541597
ADG_100	Liver	eQTL	0.212406	18226	104.193	0.0494274
ADG_100	Liver	sQTL	0.115453	4362	236.637	0.171024
ADG_100	Lung	edQTL	0.0669253	6933	86.3041	0.286358
ADG_100	Lung	eQTL	0.16447	6336	232.078	0.0653275
ADG_100	Lung	sQTL	0.0937598	2483	337.6	0.191332
ADG_100	Lymph_node	edQTL	0.0191122	981	174.183	0.628622
ADG_100	Lymph_node	eQTL	0.010626	402	236.323	0.745271
ADG_100	Lymph_node	sQTL	0	99	0	0
ADG_100	Macrophage	edQTL	0.182131	2271	717.016	0.0144463
ADG_100	Macrophage	eQTL	0.125694	4156	270.397	0.11582
ADG_100	Macrophage	sQTL	0	429	0	0
ADG_100	Milk	edQTL	0	669	0	0
ADG_100	Milk	eQTL	0.105685	2540	372	0.162679
ADG_100	Milk	sQTL	0.00724096	128	505.765	0.731707
ADG_100	Morula	edQTL	0.0166073	71	2091.24	0.402229
ADG_100	Morula	eQTL	0.0164117	196	748.618	0.539037
ADG_100	Morula	sQTL	0.000459551	22	186.756	0.951153
ADG_100	Muscle	edQTL	0.129077	21652	53.2982	0.123749
ADG_100	Muscle	eQTL	0.336005	35779	83.9614	0.00630944
ADG_100	Muscle	sQTL	0.187932	11969	140.38	0.0564959
ADG_100	Oocyte	edQTL	0.000192359	449	3.83027	0.996901
ADG_100	Oocyte	eQTL	0.0332091	595	499.003	0.472092
ADG_100	Oocyte	sQTL	0.00235386	69	304.996	0.894268
ADG_100	Ovary	edQTL	0.0595677	4808	110.767	0.349386
ADG_100	Ovary	eQTL	0.174995	5199	300.932	0.0327974
ADG_100	Ovary	sQTL	0.0474388	1301	326.001	0.384403
ADG_100	Pituitary	edQTL	0.0746182	608	1097.25	0.101949
ADG_100	Pituitary	eQTL	0.149729	984	1360.42	0.0181367
ADG_100	Pituitary	sQTL	0	70	0	0
ADG_100	Placenta	edQTL	0.080017	1210	591.235	0.105705
ADG_100	Placenta	eQTL	0.0514224	654	702.97	0.274252
ADG_100	Placenta	sQTL	0.00913026	95	859.256	0.608135
ADG_100	Small_intestine	edQTL	0.193903	9602	180.545	0.015577
ADG_100	Small_intestine	eQTL	0.334981	10198	293.675	0.00202077
ADG_100	Small_intestine	sQTL	0.106284	2765	343.665	0.123989
ADG_100	Spleen	edQTL	0.0966604	4161	207.689	0.146753
ADG_100	Spleen	eQTL	0.171712	3728	411.801	0.0376307
ADG_100	Spleen	sQTL	0.116512	1192	873.888	0.04804
ADG_100	Synovial_membrane	edQTL	0.106746	1431	666.921	0.0668328
ADG_100	Synovial_membrane	eQTL	0.168479	1979	761.136	0.0206706
ADG_100	Synovial_membrane	sQTL	0.0571964	185	2764.14	0.0694196
ADG_100	Testis	edQTL	0.152574	6269	217.593	0.0723031
ADG_100	Testis	eQTL	0.14411	17226	74.7948	0.182907
ADG_100	Testis	sQTL	0.000393251	6220	0.565252	0.997045
ADG_100	Uterus	edQTL	0.0838946	6322	118.643	0.249142
ADG_100	Uterus	eQTL	0.0764338	5424	125.988	0.325445
ADG_100	Uterus	sQTL	0.131366	1485	790.893	0.0420244
ADG_30	Adipose	edQTL	0.000667807	13693	0.627949	0.998928
ADG_30	Adipose	eQTL	0.238539	11576	265.321	0.529518
ADG_30	Adipose	sQTL	0.000611001	3639	2.16188	0.999031
ADG_30	Artery	edQTL	0.00070089	2098	4.30146	0.997881
ADG_30	Artery	eQTL	0.210216	2336	1158.69	0.434907
ADG_30	Artery	sQTL	0.00610906	473	166.297	0.9703
ADG_30	Blastocyst	edQTL	0.0956663	727	1694.33	0.601819
ADG_30	Blastocyst	eQTL	0.308611	8908	446.07	0.383865
ADG_30	Blastocyst	sQTL	0.07405	238	4006.08	0.570647
ADG_30	Blastomere	edQTL	0.000641072	207	39.8757	0.995393
ADG_30	Blastomere	eQTL	0	89	0	0
ADG_30	Blastomere	sQTL	0	17	0	0
ADG_30	Blood	edQTL	0.341333	8952	490.942	0.285487
ADG_30	Blood	eQTL	0.0176299	16540	13.7242	0.96279
ADG_30	Blood	sQTL	0.208986	4106	655.346	0.496108
ADG_30	Brain	edQTL	0.00139119	12278	1.45892	0.998814
ADG_30	Brain	eQTL	0	18279	0	0
ADG_30	Brain	sQTL	0.0006859	4910	1.79867	0.999246
ADG_30	Cartilage	edQTL	0	441	0	0
ADG_30	Cartilage	eQTL	0.0362416	648	720.12	0.856344
ADG_30	Cartilage	sQTL	0.0393773	61	8311.67	0.61366
ADG_30	Colon	edQTL	0.10736	1892	730.626	0.637006
[truncated: 4,568 more rows]

[truncated: 7 more sheets: Supplementary Table 10, Supplementary Table 11, Supplementary Table 12, Supplementary Table 13, Supplementary Table 14, Supplementary Table 15, Supplementary Table 16]
